# Supplementary material for: Estimating retention benchmarks for salvage logging to protect biodiversity
Source: Nat Commun. 2020 Sep 21;11:4762. doi: 10.1038/s41467-020-18612-4 (PMC7505835; doi:10.1038/s41467-020-18612-4)
Supplement: Supplementary file 3 — Source Data [file 41467_2020_18612_MOESM3_ESM.xlsx]

## Sheet: Fig. 3a
study	site	disturbance_type	taxonomic_group	year_after_dist	portion_plots_unlog	portion_unique_richness
Blair et al 2016	victoria	fire	plant	2	0	0
Blair et al 2016	victoria	fire	plant	2	0.010101	0.0296908
Blair et al 2016	victoria	fire	plant	2	0.020202	0.0593817
Blair et al 2016	victoria	fire	plant	2	0.030303	0.0890725
Blair et al 2016	victoria	fire	plant	2	0.040404	0.117153
Blair et al 2016	victoria	fire	plant	2	0.0505051	0.143375
Blair et al 2016	victoria	fire	plant	2	0.0606061	0.169596
Blair et al 2016	victoria	fire	plant	2	0.0707071	0.195818
Blair et al 2016	victoria	fire	plant	2	0.0808081	0.219254
Blair et al 2016	victoria	fire	plant	2	0.0909091	0.242475
Blair et al 2016	victoria	fire	plant	2	0.10101	0.265696
Blair et al 2016	victoria	fire	plant	2	0.111111	0.287897
Blair et al 2016	victoria	fire	plant	2	0.121212	0.308521
Blair et al 2016	victoria	fire	plant	2	0.131313	0.329146
Blair et al 2016	victoria	fire	plant	2	0.141414	0.349771
Blair et al 2016	victoria	fire	plant	2	0.151515	0.368468
Blair et al 2016	victoria	fire	plant	2	0.161616	0.386844
Blair et al 2016	victoria	fire	plant	2	0.171717	0.405221
Blair et al 2016	victoria	fire	plant	2	0.181818	0.422971
Blair et al 2016	victoria	fire	plant	2	0.191919	0.439398
Blair et al 2016	victoria	fire	plant	2	0.20202	0.455825
Blair et al 2016	victoria	fire	plant	2	0.212121	0.472253
Blair et al 2016	victoria	fire	plant	2	0.222222	0.487351
Blair et al 2016	victoria	fire	plant	2	0.232323	0.502087
Blair et al 2016	victoria	fire	plant	2	0.242424	0.516822
Blair et al 2016	victoria	fire	plant	2	0.252525	0.53119
Blair et al 2016	victoria	fire	plant	2	0.262626	0.544454
Blair et al 2016	victoria	fire	plant	2	0.272727	0.557717
Blair et al 2016	victoria	fire	plant	2	0.282828	0.570981
Blair et al 2016	victoria	fire	plant	2	0.292929	0.583328
Blair et al 2016	victoria	fire	plant	2	0.30303	0.595309
Blair et al 2016	victoria	fire	plant	2	0.313131	0.60729
Blair et al 2016	victoria	fire	plant	2	0.323232	0.61907
Blair et al 2016	victoria	fire	plant	2	0.333333	0.629929
Blair et al 2016	victoria	fire	plant	2	0.343434	0.640787
Blair et al 2016	victoria	fire	plant	2	0.353535	0.651646
Blair et al 2016	victoria	fire	plant	2	0.363636	0.661872
Blair et al 2016	victoria	fire	plant	2	0.373737	0.671746
Blair et al 2016	victoria	fire	plant	2	0.383838	0.681621
Blair et al 2016	victoria	fire	plant	2	0.393939	0.691403
Blair et al 2016	victoria	fire	plant	2	0.40404	0.700411
Blair et al 2016	victoria	fire	plant	2	0.414141	0.709419
Blair et al 2016	victoria	fire	plant	2	0.424242	0.718427
Blair et al 2016	victoria	fire	plant	2	0.434343	0.726998
Blair et al 2016	victoria	fire	plant	2	0.444444	0.735241
Blair et al 2016	victoria	fire	plant	2	0.454545	0.743484
Blair et al 2016	victoria	fire	plant	2	0.464646	0.751703
Blair et al 2016	victoria	fire	plant	2	0.474747	0.759267
Blair et al 2016	victoria	fire	plant	2	0.484848	0.766831
Blair et al 2016	victoria	fire	plant	2	0.494949	0.774394
Blair et al 2016	victoria	fire	plant	2	0.505051	0.781656
Blair et al 2016	victoria	fire	plant	2	0.515152	0.788615
Blair et al 2016	victoria	fire	plant	2	0.525253	0.795574
Blair et al 2016	victoria	fire	plant	2	0.535354	0.802533
Blair et al 2016	victoria	fire	plant	2	0.545455	0.808971
Blair et al 2016	victoria	fire	plant	2	0.555556	0.815389
Blair et al 2016	victoria	fire	plant	2	0.565657	0.821807
Blair et al 2016	victoria	fire	plant	2	0.575758	0.828017
Blair et al 2016	victoria	fire	plant	2	0.585859	0.833949
Blair et al 2016	victoria	fire	plant	2	0.59596	0.839882
Blair et al 2016	victoria	fire	plant	2	0.606061	0.845814
Blair et al 2016	victoria	fire	plant	2	0.616162	0.851355
Blair et al 2016	victoria	fire	plant	2	0.626263	0.856849
Blair et al 2016	victoria	fire	plant	2	0.636364	0.862343
Blair et al 2016	victoria	fire	plant	2	0.646465	0.867695
Blair et al 2016	victoria	fire	plant	2	0.656566	0.872792
Blair et al 2016	victoria	fire	plant	2	0.666667	0.87789
Blair et al 2016	victoria	fire	plant	2	0.676768	0.882987
Blair et al 2016	victoria	fire	plant	2	0.686869	0.887788
Blair et al 2016	victoria	fire	plant	2	0.69697	0.892525
Blair et al 2016	victoria	fire	plant	2	0.707071	0.897262
Blair et al 2016	victoria	fire	plant	2	0.717172	0.901905
Blair et al 2016	victoria	fire	plant	2	0.727273	0.906313
Blair et al 2016	victoria	fire	plant	2	0.737374	0.910721
Blair et al 2016	victoria	fire	plant	2	0.747475	0.91513
Blair et al 2016	victoria	fire	plant	2	0.757576	0.919313
Blair et al 2016	victoria	fire	plant	2	0.767677	0.923421
Blair et al 2016	victoria	fire	plant	2	0.777778	0.927528
Blair et al 2016	victoria	fire	plant	2	0.787879	0.931577
Blair et al 2016	victoria	fire	plant	2	0.79798	0.93541
Blair et al 2016	victoria	fire	plant	2	0.808081	0.939243
Blair et al 2016	victoria	fire	plant	2	0.818182	0.943075
Blair et al 2016	victoria	fire	plant	2	0.828283	0.946736
Blair et al 2016	victoria	fire	plant	2	0.838384	0.950316
Blair et al 2016	victoria	fire	plant	2	0.848485	0.953896
Blair et al 2016	victoria	fire	plant	2	0.858586	0.957443
Blair et al 2016	victoria	fire	plant	2	0.868687	0.96079
Blair et al 2016	victoria	fire	plant	2	0.878788	0.964137
Blair et al 2016	victoria	fire	plant	2	0.888889	0.967485
Blair et al 2016	victoria	fire	plant	2	0.89899	0.970702
Blair et al 2016	victoria	fire	plant	2	0.909091	0.973835
Blair et al 2016	victoria	fire	plant	2	0.919192	0.976969
Blair et al 2016	victoria	fire	plant	2	0.929293	0.980088
Blair et al 2016	victoria	fire	plant	2	0.939394	0.983024
Blair et al 2016	victoria	fire	plant	2	0.949495	0.98596
Blair et al 2016	victoria	fire	plant	2	0.959596	0.988897
Blair et al 2016	victoria	fire	plant	2	0.969697	0.991736
Blair et al 2016	victoria	fire	plant	2	0.979798	0.99449
Blair et al 2016	victoria	fire	plant	2	0.989899	0.997245
Blair et al 2016	victoria	fire	plant	2	1	1
Blair et al 2016	victoria	fire	birds	7	0	0
Blair et al 2016	victoria	fire	birds	7	0.010101	0.022096
Blair et al 2016	victoria	fire	birds	7	0.020202	0.0441919
Blair et al 2016	victoria	fire	birds	7	0.030303	0.0662879
Blair et al 2016	victoria	fire	birds	7	0.040404	0.0883838
Blair et al 2016	victoria	fire	birds	7	0.0505051	0.108414
Blair et al 2016	victoria	fire	birds	7	0.0606061	0.12815
Blair et al 2016	victoria	fire	birds	7	0.0707071	0.147885
Blair et al 2016	victoria	fire	birds	7	0.0808081	0.16762
Blair et al 2016	victoria	fire	birds	7	0.0909091	0.185861
Blair et al 2016	victoria	fire	birds	7	0.10101	0.203602
Blair et al 2016	victoria	fire	birds	7	0.111111	0.221344
Blair et al 2016	victoria	fire	birds	7	0.121212	0.239086
Blair et al 2016	victoria	fire	birds	7	0.131313	0.255774
Blair et al 2016	victoria	fire	birds	7	0.141414	0.27183
Blair et al 2016	victoria	fire	birds	7	0.151515	0.287886
Blair et al 2016	victoria	fire	birds	7	0.161616	0.303943
Blair et al 2016	victoria	fire	birds	7	0.171717	0.319285
Blair et al 2016	victoria	fire	birds	7	0.181818	0.333913
Blair et al 2016	victoria	fire	birds	7	0.191919	0.348542
Blair et al 2016	victoria	fire	birds	7	0.20202	0.363171
Blair et al 2016	victoria	fire	birds	7	0.212121	0.377344
Blair et al 2016	victoria	fire	birds	7	0.222222	0.390759
Blair et al 2016	victoria	fire	birds	7	0.232323	0.404174
Blair et al 2016	victoria	fire	birds	7	0.242424	0.417589
Blair et al 2016	victoria	fire	birds	7	0.252525	0.430745
Blair et al 2016	victoria	fire	birds	7	0.262626	0.443124
Blair et al 2016	victoria	fire	birds	7	0.272727	0.455502
Blair et al 2016	victoria	fire	birds	7	0.282828	0.467881
Blair et al 2016	victoria	fire	birds	7	0.292929	0.480148
Blair et al 2016	victoria	fire	birds	7	0.30303	0.491635
Blair et al 2016	victoria	fire	birds	7	0.313131	0.503122
Blair et al 2016	victoria	fire	birds	7	0.323232	0.514609
Blair et al 2016	victoria	fire	birds	7	0.333333	0.526096
Blair et al 2016	victoria	fire	birds	7	0.343434	0.536811
Blair et al 2016	victoria	fire	birds	7	0.353535	0.547525
Blair et al 2016	victoria	fire	birds	7	0.363636	0.558239
Blair et al 2016	victoria	fire	birds	7	0.373737	0.568954
Blair et al 2016	victoria	fire	birds	7	0.383838	0.579076
Blair et al 2016	victoria	fire	birds	7	0.393939	0.589114
Blair et al 2016	victoria	fire	birds	7	0.40404	0.599152
Blair et al 2016	victoria	fire	birds	7	0.414141	0.60919
Blair et al 2016	victoria	fire	birds	7	0.424242	0.618778
Blair et al 2016	victoria	fire	birds	7	0.434343	0.628217
Blair et al 2016	victoria	fire	birds	7	0.444444	0.637656
Blair et al 2016	victoria	fire	birds	7	0.454545	0.647095
Blair et al 2016	victoria	fire	birds	7	0.464646	0.656199
Blair et al 2016	victoria	fire	birds	7	0.474747	0.665101
Blair et al 2016	victoria	fire	birds	7	0.484848	0.674003
Blair et al 2016	victoria	fire	birds	7	0.494949	0.682906
Blair et al 2016	victoria	fire	birds	7	0.505051	0.691565
Blair et al 2016	victoria	fire	birds	7	0.515152	0.69998
Blair et al 2016	victoria	fire	birds	7	0.525253	0.708396
Blair et al 2016	victoria	fire	birds	7	0.535354	0.716811
Blair et al 2016	victoria	fire	birds	7	0.545455	0.725059
Blair et al 2016	victoria	fire	birds	7	0.555556	0.733027
Blair et al 2016	victoria	fire	birds	7	0.565657	0.740995
Blair et al 2016	victoria	fire	birds	7	0.575758	0.748964
Blair et al 2016	victoria	fire	birds	7	0.585859	0.756828
Blair et al 2016	victoria	fire	birds	7	0.59596	0.76438
Blair et al 2016	victoria	fire	birds	7	0.606061	0.771932
Blair et al 2016	victoria	fire	birds	7	0.616162	0.779484
Blair et al 2016	victoria	fire	birds	7	0.626263	0.786987
Blair et al 2016	victoria	fire	birds	7	0.636364	0.794147
Blair et al 2016	victoria	fire	birds	7	0.646465	0.801307
Blair et al 2016	victoria	fire	birds	7	0.656566	0.808467
Blair et al 2016	victoria	fire	birds	7	0.666667	0.815628
Blair et al 2016	victoria	fire	birds	7	0.676768	0.822415
Blair et al 2016	victoria	fire	birds	7	0.686869	0.829203
Blair et al 2016	victoria	fire	birds	7	0.69697	0.83599
Blair et al 2016	victoria	fire	birds	7	0.707071	0.842778
Blair et al 2016	victoria	fire	birds	7	0.717172	0.849252
Blair et al 2016	victoria	fire	birds	7	0.727273	0.855681
Blair et al 2016	victoria	fire	birds	7	0.737374	0.862111
Blair et al 2016	victoria	fire	birds	7	0.747475	0.86854
Blair et al 2016	victoria	fire	birds	7	0.757576	0.874709
Blair et al 2016	victoria	fire	birds	7	0.767677	0.880791
Blair et al 2016	victoria	fire	birds	7	0.777778	0.886873
Blair et al 2016	victoria	fire	birds	7	0.787879	0.892956
Blair et al 2016	victoria	fire	birds	7	0.79798	0.898826
Blair et al 2016	victoria	fire	birds	7	0.808081	0.904568
Blair et al 2016	victoria	fire	birds	7	0.818182	0.910311
Blair et al 2016	victoria	fire	birds	7	0.828283	0.916054
Blair et al 2016	victoria	fire	birds	7	0.838384	0.92163
Blair et al 2016	victoria	fire	birds	7	0.848485	0.927038
Blair et al 2016	victoria	fire	birds	7	0.858586	0.932447
Blair et al 2016	victoria	fire	birds	7	0.868687	0.937856
Blair et al 2016	victoria	fire	birds	7	0.878788	0.943141
Blair et al 2016	victoria	fire	birds	7	0.888889	0.948219
Blair et al 2016	victoria	fire	birds	7	0.89899	0.953297
Blair et al 2016	victoria	fire	birds	7	0.909091	0.958375
Blair et al 2016	victoria	fire	birds	7	0.919192	0.96337
Blair et al 2016	victoria	fire	birds	7	0.929293	0.968119
Blair et al 2016	victoria	fire	birds	7	0.939394	0.972867
Blair et al 2016	victoria	fire	birds	7	0.949495	0.977616
Blair et al 2016	victoria	fire	birds	7	0.959596	0.982323
Blair et al 2016	victoria	fire	birds	7	0.969697	0.986742
Blair et al 2016	victoria	fire	birds	7	0.979798	0.991162
Blair et al 2016	victoria	fire	birds	7	0.989899	0.995581
Blair et al 2016	victoria	fire	birds	7	1	1
Blair et al 2016	victoria	fire	birds	5	0	0
Blair et al 2016	victoria	fire	birds	5	0.010101	0.0151515
Blair et al 2016	victoria	fire	birds	5	0.020202	0.030303
Blair et al 2016	victoria	fire	birds	5	0.030303	0.0454545
Blair et al 2016	victoria	fire	birds	5	0.040404	0.0600198
Blair et al 2016	victoria	fire	birds	5	0.0505051	0.0745851
Blair et al 2016	victoria	fire	birds	5	0.0606061	0.0891504
Blair et al 2016	victoria	fire	birds	5	0.0707071	0.103164
Blair et al 2016	victoria	fire	birds	5	0.0808081	0.117178
Blair et al 2016	victoria	fire	birds	5	0.0909091	0.131192
Blair et al 2016	victoria	fire	birds	5	0.10101	0.144689
Blair et al 2016	victoria	fire	birds	5	0.111111	0.158185
Blair et al 2016	victoria	fire	birds	5	0.121212	0.171682
Blair et al 2016	victoria	fire	birds	5	0.131313	0.184693
Blair et al 2016	victoria	fire	birds	5	0.141414	0.197705
Blair et al 2016	victoria	fire	birds	5	0.151515	0.210716
Blair et al 2016	victoria	fire	birds	5	0.161616	0.223274
Blair et al 2016	victoria	fire	birds	5	0.171717	0.235832
Blair et al 2016	victoria	fire	birds	5	0.181818	0.24839
Blair et al 2016	victoria	fire	birds	5	0.191919	0.260524
Blair et al 2016	victoria	fire	birds	5	0.20202	0.272659
Blair et al 2016	victoria	fire	birds	5	0.212121	0.284793
Blair et al 2016	victoria	fire	birds	5	0.222222	0.296534
Blair et al 2016	victoria	fire	birds	5	0.232323	0.308274
Blair et al 2016	victoria	fire	birds	5	0.242424	0.320015
Blair et al 2016	victoria	fire	birds	5	0.252525	0.331389
Blair et al 2016	victoria	fire	birds	5	0.262626	0.342763
Blair et al 2016	victoria	fire	birds	5	0.272727	0.354137
Blair et al 2016	victoria	fire	birds	5	0.282828	0.365172
Blair et al 2016	victoria	fire	birds	5	0.292929	0.376206
Blair et al 2016	victoria	fire	birds	5	0.30303	0.387241
Blair et al 2016	victoria	fire	birds	5	0.313131	0.397961
Blair et al 2016	victoria	fire	birds	5	0.323232	0.408682
Blair et al 2016	victoria	fire	birds	5	0.333333	0.419403
Blair et al 2016	victoria	fire	birds	5	0.343434	0.429834
Blair et al 2016	victoria	fire	birds	5	0.353535	0.440265
Blair et al 2016	victoria	fire	birds	5	0.363636	0.450696
Blair et al 2016	victoria	fire	birds	5	0.373737	0.460861
Blair et al 2016	victoria	fire	birds	5	0.383838	0.471027
Blair et al 2016	victoria	fire	birds	5	0.393939	0.481192
Blair et al 2016	victoria	fire	birds	5	0.40404	0.491112
Blair et al 2016	victoria	fire	birds	5	0.414141	0.501033
Blair et al 2016	victoria	fire	birds	5	0.424242	0.510954
Blair et al 2016	victoria	fire	birds	5	0.434343	0.520652
Blair et al 2016	victoria	fire	birds	5	0.444444	0.53035
Blair et al 2016	victoria	fire	birds	5	0.454545	0.540048
Blair et al 2016	victoria	fire	birds	5	0.464646	0.549542
Blair et al 2016	victoria	fire	birds	5	0.474747	0.559037
Blair et al 2016	victoria	fire	birds	5	0.484848	0.568531
Blair et al 2016	victoria	fire	birds	5	0.494949	0.577841
Blair et al 2016	victoria	fire	birds	5	0.505051	0.58715
Blair et al 2016	victoria	fire	birds	5	0.515152	0.59646
Blair et al 2016	victoria	fire	birds	5	0.525253	0.605602
Blair et al 2016	victoria	fire	birds	5	0.535354	0.614745
Blair et al 2016	victoria	fire	birds	5	0.545455	0.623887
Blair et al 2016	victoria	fire	birds	5	0.555556	0.632879
Blair et al 2016	victoria	fire	birds	5	0.565657	0.64187
Blair et al 2016	victoria	fire	birds	5	0.575758	0.650861
Blair et al 2016	victoria	fire	birds	5	0.585859	0.659717
Blair et al 2016	victoria	fire	birds	5	0.59596	0.668573
Blair et al 2016	victoria	fire	birds	5	0.606061	0.677428
Blair et al 2016	victoria	fire	birds	5	0.616162	0.686162
Blair et al 2016	victoria	fire	birds	5	0.626263	0.694895
Blair et al 2016	victoria	fire	birds	5	0.636364	0.703629
Blair et al 2016	victoria	fire	birds	5	0.646465	0.712254
Blair et al 2016	victoria	fire	birds	5	0.656566	0.720878
Blair et al 2016	victoria	fire	birds	5	0.666667	0.729503
Blair et al 2016	victoria	fire	birds	5	0.676768	0.73803
Blair et al 2016	victoria	fire	birds	5	0.686869	0.746557
Blair et al 2016	victoria	fire	birds	5	0.69697	0.755084
Blair et al 2016	victoria	fire	birds	5	0.707071	0.763524
Blair et al 2016	victoria	fire	birds	5	0.717172	0.771964
Blair et al 2016	victoria	fire	birds	5	0.727273	0.780404
Blair et al 2016	victoria	fire	birds	5	0.737374	0.788767
Blair et al 2016	victoria	fire	birds	5	0.747475	0.797129
Blair et al 2016	victoria	fire	birds	5	0.757576	0.805492
Blair et al 2016	victoria	fire	birds	5	0.767677	0.813784
Blair et al 2016	victoria	fire	birds	5	0.777778	0.822077
Blair et al 2016	victoria	fire	birds	5	0.787879	0.83037
Blair et al 2016	victoria	fire	birds	5	0.79798	0.838601
Blair et al 2016	victoria	fire	birds	5	0.808081	0.846831
Blair et al 2016	victoria	fire	birds	5	0.818182	0.855061
Blair et al 2016	victoria	fire	birds	5	0.828283	0.863235
Blair et al 2016	victoria	fire	birds	5	0.838384	0.871408
Blair et al 2016	victoria	fire	birds	5	0.848485	0.879582
Blair et al 2016	victoria	fire	birds	5	0.858586	0.887704
Blair et al 2016	victoria	fire	birds	5	0.868687	0.895825
Blair et al 2016	victoria	fire	birds	5	0.878788	0.903947
Blair et al 2016	victoria	fire	birds	5	0.888889	0.91202
Blair et al 2016	victoria	fire	birds	5	0.89899	0.920093
Blair et al 2016	victoria	fire	birds	5	0.909091	0.928166
Blair et al 2016	victoria	fire	birds	5	0.919192	0.936192
Blair et al 2016	victoria	fire	birds	5	0.929293	0.944219
Blair et al 2016	victoria	fire	birds	5	0.939394	0.952246
Blair et al 2016	victoria	fire	birds	5	0.949495	0.960227
Blair et al 2016	victoria	fire	birds	5	0.959596	0.968209
Blair et al 2016	victoria	fire	birds	5	0.969697	0.97619
Blair et al 2016	victoria	fire	birds	5	0.979798	0.984127
Blair et al 2016	victoria	fire	birds	5	0.989899	0.992063
Blair et al 2016	victoria	fire	birds	5	1	1
Blair et al 2016	victoria	fire	birds	4	0	0
Blair et al 2016	victoria	fire	birds	4	0.010101	0.0111111
Blair et al 2016	victoria	fire	birds	4	0.020202	0.0222222
Blair et al 2016	victoria	fire	birds	4	0.030303	0.0333189
Blair et al 2016	victoria	fire	birds	4	0.040404	0.0443723
Blair et al 2016	victoria	fire	birds	4	0.0505051	0.0554257
Blair et al 2016	victoria	fire	birds	4	0.0606061	0.0664502
Blair et al 2016	victoria	fire	birds	4	0.0707071	0.0774459
Blair et al 2016	victoria	fire	birds	4	0.0808081	0.0884416
Blair et al 2016	victoria	fire	birds	4	0.0909091	0.0993939
Blair et al 2016	victoria	fire	birds	4	0.10101	0.110332
Blair et al 2016	victoria	fire	birds	4	0.111111	0.12127
Blair et al 2016	victoria	fire	birds	4	0.121212	0.13215
Blair et al 2016	victoria	fire	birds	4	0.131313	0.14303
Blair et al 2016	victoria	fire	birds	4	0.141414	0.153896
Blair et al 2016	victoria	fire	birds	4	0.151515	0.164719
Blair et al 2016	victoria	fire	birds	4	0.161616	0.175541
Blair et al 2016	victoria	fire	birds	4	0.171717	0.186335
Blair et al 2016	victoria	fire	birds	4	0.181818	0.1971
Blair et al 2016	victoria	fire	birds	4	0.191919	0.207864
Blair et al 2016	victoria	fire	birds	4	0.20202	0.218586
Blair et al 2016	victoria	fire	birds	4	0.212121	0.229293
Blair et al 2016	victoria	fire	birds	4	0.222222	0.24
Blair et al 2016	victoria	fire	birds	4	0.232323	0.250649
Blair et al 2016	victoria	fire	birds	4	0.242424	0.261299
Blair et al 2016	victoria	fire	birds	4	0.252525	0.271934
Blair et al 2016	victoria	fire	birds	4	0.262626	0.282525
Blair et al 2016	victoria	fire	birds	4	0.272727	0.293117
Blair et al 2016	victoria	fire	birds	4	0.282828	0.30368
Blair et al 2016	victoria	fire	birds	4	0.292929	0.314214
Blair et al 2016	victoria	fire	birds	4	0.30303	0.324747
Blair et al 2016	victoria	fire	birds	4	0.313131	0.335238
Blair et al 2016	victoria	fire	birds	4	0.323232	0.345714
Blair et al 2016	victoria	fire	birds	4	0.333333	0.35619
Blair et al 2016	victoria	fire	birds	4	0.343434	0.366609
Blair et al 2016	victoria	fire	birds	4	0.353535	0.377027
Blair et al 2016	victoria	fire	birds	4	0.363636	0.387431
Blair et al 2016	victoria	fire	birds	4	0.373737	0.397792
Blair et al 2016	victoria	fire	birds	4	0.383838	0.408153
Blair et al 2016	victoria	fire	birds	4	0.393939	0.418485
Blair et al 2016	victoria	fire	birds	4	0.40404	0.428788
Blair et al 2016	victoria	fire	birds	4	0.414141	0.439091
Blair et al 2016	victoria	fire	birds	4	0.424242	0.449351
Blair et al 2016	victoria	fire	birds	4	0.434343	0.459596
Blair et al 2016	victoria	fire	birds	4	0.444444	0.469841
Blair et al 2016	victoria	fire	birds	4	0.454545	0.480029
Blair et al 2016	victoria	fire	birds	4	0.464646	0.490216
Blair et al 2016	victoria	fire	birds	4	0.474747	0.50039
Blair et al 2016	victoria	fire	birds	4	0.484848	0.510519
Blair et al 2016	victoria	fire	birds	4	0.494949	0.520649
Blair et al 2016	victoria	fire	birds	4	0.505051	0.53075
Blair et al 2016	victoria	fire	birds	4	0.515152	0.540823
Blair et al 2016	victoria	fire	birds	4	0.525253	0.550895
Blair et al 2016	victoria	fire	birds	4	0.535354	0.560924
Blair et al 2016	victoria	fire	birds	4	0.545455	0.570938
Blair et al 2016	victoria	fire	birds	4	0.555556	0.580952
Blair et al 2016	victoria	fire	birds	4	0.565657	0.590909
Blair et al 2016	victoria	fire	birds	4	0.575758	0.600866
Blair et al 2016	victoria	fire	birds	4	0.585859	0.610808
Blair et al 2016	victoria	fire	birds	4	0.59596	0.620707
Blair et al 2016	victoria	fire	birds	4	0.606061	0.630606
Blair et al 2016	victoria	fire	birds	4	0.616162	0.640476
Blair et al 2016	victoria	fire	birds	4	0.626263	0.650317
Blair et al 2016	victoria	fire	birds	4	0.636364	0.660159
Blair et al 2016	victoria	fire	birds	4	0.646465	0.669957
Blair et al 2016	victoria	fire	birds	4	0.656566	0.67974
Blair et al 2016	victoria	fire	birds	4	0.666667	0.689524
Blair et al 2016	victoria	fire	birds	4	0.676768	0.69925
Blair et al 2016	victoria	fire	birds	4	0.686869	0.708975
Blair et al 2016	victoria	fire	birds	4	0.69697	0.718687
Blair et al 2016	victoria	fire	birds	4	0.707071	0.728355
Blair et al 2016	victoria	fire	birds	4	0.717172	0.738023
Blair et al 2016	victoria	fire	birds	4	0.727273	0.747662
Blair et al 2016	victoria	fire	birds	4	0.737374	0.757273
Blair et al 2016	victoria	fire	birds	4	0.747475	0.766883
Blair et al 2016	victoria	fire	birds	4	0.757576	0.77645
Blair et al 2016	victoria	fire	birds	4	0.767677	0.786003
Blair et al 2016	victoria	fire	birds	4	0.777778	0.795556
Blair et al 2016	victoria	fire	birds	4	0.787879	0.805051
Blair et al 2016	victoria	fire	birds	4	0.79798	0.814545
Blair et al 2016	victoria	fire	birds	4	0.808081	0.824026
Blair et al 2016	victoria	fire	birds	4	0.818182	0.833463
Blair et al 2016	victoria	fire	birds	4	0.828283	0.8429
Blair et al 2016	victoria	fire	birds	4	0.838384	0.852309
Blair et al 2016	victoria	fire	birds	4	0.848485	0.861688
Blair et al 2016	victoria	fire	birds	4	0.858586	0.871068
Blair et al 2016	victoria	fire	birds	4	0.868687	0.880404
Blair et al 2016	victoria	fire	birds	4	0.878788	0.889726
Blair et al 2016	victoria	fire	birds	4	0.888889	0.899048
Blair et al 2016	victoria	fire	birds	4	0.89899	0.908312
Blair et al 2016	victoria	fire	birds	4	0.909091	0.917576
Blair et al 2016	victoria	fire	birds	4	0.919192	0.926825
Blair et al 2016	victoria	fire	birds	4	0.929293	0.936032
Blair et al 2016	victoria	fire	birds	4	0.939394	0.945238
Blair et al 2016	victoria	fire	birds	4	0.949495	0.954416
Blair et al 2016	victoria	fire	birds	4	0.959596	0.963564
Blair et al 2016	victoria	fire	birds	4	0.969697	0.972713
Blair et al 2016	victoria	fire	birds	4	0.979798	0.981818
Blair et al 2016	victoria	fire	birds	4	0.989899	0.990909
Blair et al 2016	victoria	fire	birds	4	1	1
Blair et al 2016	victoria	fire	birds	3	0	0
Blair et al 2016	victoria	fire	birds	3	0.010101	0.0207071
Blair et al 2016	victoria	fire	birds	3	0.020202	0.0414141
Blair et al 2016	victoria	fire	birds	3	0.030303	0.0619481
Blair et al 2016	victoria	fire	birds	3	0.040404	0.081645
Blair et al 2016	victoria	fire	birds	3	0.0505051	0.101342
Blair et al 2016	victoria	fire	birds	3	0.0606061	0.120708
Blair et al 2016	victoria	fire	birds	3	0.0707071	0.139441
Blair et al 2016	victoria	fire	birds	3	0.0808081	0.158174
Blair et al 2016	victoria	fire	birds	3	0.0909091	0.176434
Blair et al 2016	victoria	fire	birds	3	0.10101	0.194246
Blair et al 2016	victoria	fire	birds	3	0.111111	0.212059
Blair et al 2016	victoria	fire	birds	3	0.121212	0.22927
Blair et al 2016	victoria	fire	birds	3	0.131313	0.246206
Blair et al 2016	victoria	fire	birds	3	0.141414	0.263141
Blair et al 2016	victoria	fire	birds	3	0.151515	0.27936
Blair et al 2016	victoria	fire	birds	3	0.161616	0.295459
Blair et al 2016	victoria	fire	birds	3	0.171717	0.311535
Blair et al 2016	victoria	fire	birds	3	0.181818	0.326838
Blair et al 2016	victoria	fire	birds	3	0.191919	0.34214
Blair et al 2016	victoria	fire	birds	3	0.20202	0.35729
Blair et al 2016	victoria	fire	birds	3	0.212121	0.371834
Blair et al 2016	victoria	fire	birds	3	0.222222	0.386377
Blair et al 2016	victoria	fire	birds	3	0.232323	0.400652
Blair et al 2016	victoria	fire	birds	3	0.242424	0.414473
Blair et al 2016	victoria	fire	birds	3	0.252525	0.428294
Blair et al 2016	victoria	fire	birds	3	0.262626	0.441743
Blair et al 2016	victoria	fire	birds	3	0.272727	0.454877
Blair et al 2016	victoria	fire	birds	3	0.282828	0.468011
Blair et al 2016	victoria	fire	birds	3	0.292929	0.480678
Blair et al 2016	victoria	fire	birds	3	0.30303	0.493159
Blair et al 2016	victoria	fire	birds	3	0.313131	0.505641
Blair et al 2016	victoria	fire	birds	3	0.323232	0.517572
Blair et al 2016	victoria	fire	birds	3	0.333333	0.529433
Blair et al 2016	victoria	fire	birds	3	0.343434	0.54126
Blair et al 2016	victoria	fire	birds	3	0.353535	0.552532
Blair et al 2016	victoria	fire	birds	3	0.363636	0.563803
Blair et al 2016	victoria	fire	birds	3	0.373737	0.574947
Blair et al 2016	victoria	fire	birds	3	0.383838	0.585661
Blair et al 2016	victoria	fire	birds	3	0.393939	0.596374
Blair et al 2016	victoria	fire	birds	3	0.40404	0.606875
Blair et al 2016	victoria	fire	birds	3	0.414141	0.617059
Blair et al 2016	victoria	fire	birds	3	0.424242	0.627243
Blair et al 2016	victoria	fire	birds	3	0.434343	0.63714
Blair et al 2016	victoria	fire	birds	3	0.444444	0.646823
Blair et al 2016	victoria	fire	birds	3	0.454545	0.656506
Blair et al 2016	victoria	fire	birds	3	0.464646	0.665837
Blair et al 2016	victoria	fire	birds	3	0.474747	0.675046
Blair et al 2016	victoria	fire	birds	3	0.484848	0.684255
Blair et al 2016	victoria	fire	birds	3	0.494949	0.693054
Blair et al 2016	victoria	fire	birds	3	0.505051	0.701816
Blair et al 2016	victoria	fire	birds	3	0.515152	0.710541
Blair et al 2016	victoria	fire	birds	3	0.525253	0.71888
Blair et al 2016	victoria	fire	birds	3	0.535354	0.727219
Blair et al 2016	victoria	fire	birds	3	0.545455	0.735456
Blair et al 2016	victoria	fire	birds	3	0.555556	0.743398
Blair et al 2016	victoria	fire	birds	3	0.565657	0.75134
Blair et al 2016	victoria	fire	birds	3	0.575758	0.759122
Blair et al 2016	victoria	fire	birds	3	0.585859	0.76669
Blair et al 2016	victoria	fire	birds	3	0.59596	0.774258
Blair et al 2016	victoria	fire	birds	3	0.606061	0.781616
Blair et al 2016	victoria	fire	birds	3	0.616162	0.788834
Blair et al 2016	victoria	fire	birds	3	0.626263	0.796051
Blair et al 2016	victoria	fire	birds	3	0.636364	0.803016
Blair et al 2016	victoria	fire	birds	3	0.646465	0.809906
Blair et al 2016	victoria	fire	birds	3	0.656566	0.816795
Blair et al 2016	victoria	fire	birds	3	0.666667	0.823396
Blair et al 2016	victoria	fire	birds	3	0.676768	0.82998
Blair et al 2016	victoria	fire	birds	3	0.686869	0.836531
Blair et al 2016	victoria	fire	birds	3	0.69697	0.84283
Blair et al 2016	victoria	fire	birds	3	0.707071	0.849129
Blair et al 2016	victoria	fire	birds	3	0.717172	0.855352
Blair et al 2016	victoria	fire	birds	3	0.727273	0.861387
Blair et al 2016	victoria	fire	birds	3	0.737374	0.867423
Blair et al 2016	victoria	fire	birds	3	0.747475	0.873346
Blair et al 2016	victoria	fire	birds	3	0.757576	0.879138
Blair et al 2016	victoria	fire	birds	3	0.767677	0.88493
Blair et al 2016	victoria	fire	birds	3	0.777778	0.890581
Blair et al 2016	victoria	fire	birds	3	0.787879	0.896149
Blair et al 2016	victoria	fire	birds	3	0.79798	0.901717
Blair et al 2016	victoria	fire	birds	3	0.808081	0.907123
Blair et al 2016	victoria	fire	birds	3	0.818182	0.912487
Blair et al 2016	victoria	fire	birds	3	0.828283	0.917852
Blair et al 2016	victoria	fire	birds	3	0.838384	0.923038
Blair et al 2016	victoria	fire	birds	3	0.848485	0.928218
Blair et al 2016	victoria	fire	birds	3	0.858586	0.933375
Blair et al 2016	victoria	fire	birds	3	0.868687	0.93839
Blair et al 2016	victoria	fire	birds	3	0.878788	0.943406
Blair et al 2016	victoria	fire	birds	3	0.888889	0.948375
Blair et al 2016	victoria	fire	birds	3	0.89899	0.953245
Blair et al 2016	victoria	fire	birds	3	0.909091	0.958114
Blair et al 2016	victoria	fire	birds	3	0.919192	0.962922
Blair et al 2016	victoria	fire	birds	3	0.929293	0.967665
Blair et al 2016	victoria	fire	birds	3	0.939394	0.972408
Blair et al 2016	victoria	fire	birds	3	0.949495	0.977079
Blair et al 2016	victoria	fire	birds	3	0.959596	0.981714
Blair et al 2016	victoria	fire	birds	3	0.969697	0.986348
Blair et al 2016	victoria	fire	birds	3	0.979798	0.990909
Blair et al 2016	victoria	fire	birds	3	0.989899	0.995455
Blair et al 2016	victoria	fire	birds	3	1	1
Blair et al 2016	victoria	fire	birds	2	0	0
Blair et al 2016	victoria	fire	birds	2	0.010101	0.0289098
Blair et al 2016	victoria	fire	birds	2	0.020202	0.0578196
Blair et al 2016	victoria	fire	birds	2	0.030303	0.0867294
Blair et al 2016	victoria	fire	birds	2	0.040404	0.115639
Blair et al 2016	victoria	fire	birds	2	0.0505051	0.144549
Blair et al 2016	victoria	fire	birds	2	0.0606061	0.169443
Blair et al 2016	victoria	fire	birds	2	0.0707071	0.190321
Blair et al 2016	victoria	fire	birds	2	0.0808081	0.211199
Blair et al 2016	victoria	fire	birds	2	0.0909091	0.232077
Blair et al 2016	victoria	fire	birds	2	0.10101	0.252956
Blair et al 2016	victoria	fire	birds	2	0.111111	0.273834
Blair et al 2016	victoria	fire	birds	2	0.121212	0.290168
Blair et al 2016	victoria	fire	birds	2	0.131313	0.306503
Blair et al 2016	victoria	fire	birds	2	0.141414	0.322838
Blair et al 2016	victoria	fire	birds	2	0.151515	0.339173
Blair et al 2016	victoria	fire	birds	2	0.161616	0.355507
Blair et al 2016	victoria	fire	birds	2	0.171717	0.370493
Blair et al 2016	victoria	fire	birds	2	0.181818	0.384129
Blair et al 2016	victoria	fire	birds	2	0.191919	0.397766
Blair et al 2016	victoria	fire	birds	2	0.20202	0.411402
Blair et al 2016	victoria	fire	birds	2	0.212121	0.425038
Blair et al 2016	victoria	fire	birds	2	0.222222	0.438675
Blair et al 2016	victoria	fire	birds	2	0.232323	0.450573
Blair et al 2016	victoria	fire	birds	2	0.242424	0.462471
Blair et al 2016	victoria	fire	birds	2	0.252525	0.474368
Blair et al 2016	victoria	fire	birds	2	0.262626	0.486266
Blair et al 2016	victoria	fire	birds	2	0.272727	0.498164
Blair et al 2016	victoria	fire	birds	2	0.282828	0.509444
Blair et al 2016	victoria	fire	birds	2	0.292929	0.520105
Blair et al 2016	victoria	fire	birds	2	0.30303	0.530766
Blair et al 2016	victoria	fire	birds	2	0.313131	0.541428
Blair et al 2016	victoria	fire	birds	2	0.323232	0.552089
Blair et al 2016	victoria	fire	birds	2	0.333333	0.56275
Blair et al 2016	victoria	fire	birds	2	0.343434	0.572448
Blair et al 2016	victoria	fire	birds	2	0.353535	0.582146
Blair et al 2016	victoria	fire	birds	2	0.363636	0.591844
Blair et al 2016	victoria	fire	birds	2	0.373737	0.601542
Blair et al 2016	victoria	fire	birds	2	0.383838	0.61124
Blair et al 2016	victoria	fire	birds	2	0.393939	0.620537
Blair et al 2016	victoria	fire	birds	2	0.40404	0.629433
Blair et al 2016	victoria	fire	birds	2	0.414141	0.638329
Blair et al 2016	victoria	fire	birds	2	0.424242	0.647226
Blair et al 2016	victoria	fire	birds	2	0.434343	0.656122
Blair et al 2016	victoria	fire	birds	2	0.444444	0.665018
Blair et al 2016	victoria	fire	birds	2	0.454545	0.67322
Blair et al 2016	victoria	fire	birds	2	0.464646	0.681422
Blair et al 2016	victoria	fire	birds	2	0.474747	0.689623
Blair et al 2016	victoria	fire	birds	2	0.484848	0.697825
Blair et al 2016	victoria	fire	birds	2	0.494949	0.706027
Blair et al 2016	victoria	fire	birds	2	0.505051	0.713921
Blair et al 2016	victoria	fire	birds	2	0.515152	0.721509
Blair et al 2016	victoria	fire	birds	2	0.525253	0.729096
Blair et al 2016	victoria	fire	birds	2	0.535354	0.736683
Blair et al 2016	victoria	fire	birds	2	0.545455	0.744271
Blair et al 2016	victoria	fire	birds	2	0.555556	0.751858
Blair et al 2016	victoria	fire	birds	2	0.565657	0.758896
Blair et al 2016	victoria	fire	birds	2	0.575758	0.765934
Blair et al 2016	victoria	fire	birds	2	0.585859	0.772972
Blair et al 2016	victoria	fire	birds	2	0.59596	0.780011
Blair et al 2016	victoria	fire	birds	2	0.606061	0.787049
Blair et al 2016	victoria	fire	birds	2	0.616162	0.793841
Blair et al 2016	victoria	fire	birds	2	0.626263	0.800387
Blair et al 2016	victoria	fire	birds	2	0.636364	0.806933
Blair et al 2016	victoria	fire	birds	2	0.646465	0.81348
Blair et al 2016	victoria	fire	birds	2	0.656566	0.820026
Blair et al 2016	victoria	fire	birds	2	0.666667	0.826572
Blair et al 2016	victoria	fire	birds	2	0.676768	0.832678
Blair et al 2016	victoria	fire	birds	2	0.686869	0.838783
Blair et al 2016	victoria	fire	birds	2	0.69697	0.844889
Blair et al 2016	victoria	fire	birds	2	0.707071	0.850995
Blair et al 2016	victoria	fire	birds	2	0.717172	0.8571
Blair et al 2016	victoria	fire	birds	2	0.727273	0.863009
Blair et al 2016	victoria	fire	birds	2	0.737374	0.868722
Blair et al 2016	victoria	fire	birds	2	0.747475	0.874434
Blair et al 2016	victoria	fire	birds	2	0.757576	0.880146
Blair et al 2016	victoria	fire	birds	2	0.767677	0.885859
Blair et al 2016	victoria	fire	birds	2	0.777778	0.891571
Blair et al 2016	victoria	fire	birds	2	0.787879	0.896933
Blair et al 2016	victoria	fire	birds	2	0.79798	0.902295
Blair et al 2016	victoria	fire	birds	2	0.808081	0.907657
Blair et al 2016	victoria	fire	birds	2	0.818182	0.913019
Blair et al 2016	victoria	fire	birds	2	0.828283	0.918381
Blair et al 2016	victoria	fire	birds	2	0.838384	0.923587
Blair et al 2016	victoria	fire	birds	2	0.848485	0.928637
Blair et al 2016	victoria	fire	birds	2	0.858586	0.933688
Blair et al 2016	victoria	fire	birds	2	0.868687	0.938738
Blair et al 2016	victoria	fire	birds	2	0.878788	0.943789
Blair et al 2016	victoria	fire	birds	2	0.888889	0.948839
Blair et al 2016	victoria	fire	birds	2	0.89899	0.953613
Blair et al 2016	victoria	fire	birds	2	0.909091	0.958387
Blair et al 2016	victoria	fire	birds	2	0.919192	0.963161
Blair et al 2016	victoria	fire	birds	2	0.929293	0.967935
Blair et al 2016	victoria	fire	birds	2	0.939394	0.972709
Blair et al 2016	victoria	fire	birds	2	0.949495	0.97736
Blair et al 2016	victoria	fire	birds	2	0.959596	0.981888
Blair et al 2016	victoria	fire	birds	2	0.969697	0.986416
Blair et al 2016	victoria	fire	birds	2	0.979798	0.990944
Blair et al 2016	victoria	fire	birds	2	0.989899	0.995472
Blair et al 2016	victoria	fire	birds	2	1	1
Blair et al 2016	victoria	fire	birds	1	0	0
Blair et al 2016	victoria	fire	birds	1	0.010101	0.0273101
Blair et al 2016	victoria	fire	birds	1	0.020202	0.0546203
Blair et al 2016	victoria	fire	birds	1	0.030303	0.0819304
Blair et al 2016	victoria	fire	birds	1	0.040404	0.109241
Blair et al 2016	victoria	fire	birds	1	0.0505051	0.136551
Blair et al 2016	victoria	fire	birds	1	0.0606061	0.160384
Blair et al 2016	victoria	fire	birds	1	0.0707071	0.18074
Blair et al 2016	victoria	fire	birds	1	0.0808081	0.201096
Blair et al 2016	victoria	fire	birds	1	0.0909091	0.221452
Blair et al 2016	victoria	fire	birds	1	0.10101	0.241808
Blair et al 2016	victoria	fire	birds	1	0.111111	0.262164
Blair et al 2016	victoria	fire	birds	1	0.121212	0.278058
Blair et al 2016	victoria	fire	birds	1	0.131313	0.293953
Blair et al 2016	victoria	fire	birds	1	0.141414	0.309847
Blair et al 2016	victoria	fire	birds	1	0.151515	0.325741
Blair et al 2016	victoria	fire	birds	1	0.161616	0.341635
Blair et al 2016	victoria	fire	birds	1	0.171717	0.356102
Blair et al 2016	victoria	fire	birds	1	0.181818	0.369142
Blair et al 2016	victoria	fire	birds	1	0.191919	0.382182
Blair et al 2016	victoria	fire	birds	1	0.20202	0.395222
Blair et al 2016	victoria	fire	birds	1	0.212121	0.408262
Blair et al 2016	victoria	fire	birds	1	0.222222	0.421302
Blair et al 2016	victoria	fire	birds	1	0.232323	0.432499
Blair et al 2016	victoria	fire	birds	1	0.242424	0.443695
Blair et al 2016	victoria	fire	birds	1	0.252525	0.454891
Blair et al 2016	victoria	fire	birds	1	0.262626	0.466088
Blair et al 2016	victoria	fire	birds	1	0.272727	0.477284
Blair et al 2016	victoria	fire	birds	1	0.282828	0.487868
Blair et al 2016	victoria	fire	birds	1	0.292929	0.497841
Blair et al 2016	victoria	fire	birds	1	0.30303	0.507814
Blair et al 2016	victoria	fire	birds	1	0.313131	0.517786
Blair et al 2016	victoria	fire	birds	1	0.323232	0.527759
Blair et al 2016	victoria	fire	birds	1	0.333333	0.537731
Blair et al 2016	victoria	fire	birds	1	0.343434	0.546853
Blair et al 2016	victoria	fire	birds	1	0.353535	0.555975
Blair et al 2016	victoria	fire	birds	1	0.363636	0.565097
Blair et al 2016	victoria	fire	birds	1	0.373737	0.574219
Blair et al 2016	victoria	fire	birds	1	0.383838	0.583341
Blair et al 2016	victoria	fire	birds	1	0.393939	0.59215
Blair et al 2016	victoria	fire	birds	1	0.40404	0.600644
Blair et al 2016	victoria	fire	birds	1	0.414141	0.609138
Blair et al 2016	victoria	fire	birds	1	0.424242	0.617633
Blair et al 2016	victoria	fire	birds	1	0.434343	0.626127
Blair et al 2016	victoria	fire	birds	1	0.444444	0.634622
Blair et al 2016	victoria	fire	birds	1	0.454545	0.642624
Blair et al 2016	victoria	fire	birds	1	0.464646	0.650626
Blair et al 2016	victoria	fire	birds	1	0.474747	0.658628
Blair et al 2016	victoria	fire	birds	1	0.484848	0.66663
Blair et al 2016	victoria	fire	birds	1	0.494949	0.674632
Blair et al 2016	victoria	fire	birds	1	0.505051	0.68243
Blair et al 2016	victoria	fire	birds	1	0.515152	0.690025
Blair et al 2016	victoria	fire	birds	1	0.525253	0.69762
Blair et al 2016	victoria	fire	birds	1	0.535354	0.705215
Blair et al 2016	victoria	fire	birds	1	0.545455	0.71281
Blair et al 2016	victoria	fire	birds	1	0.555556	0.720405
Blair et al 2016	victoria	fire	birds	1	0.565657	0.727651
Blair et al 2016	victoria	fire	birds	1	0.575758	0.734897
Blair et al 2016	victoria	fire	birds	1	0.585859	0.742143
Blair et al 2016	victoria	fire	birds	1	0.59596	0.749389
Blair et al 2016	victoria	fire	birds	1	0.606061	0.756635
Blair et al 2016	victoria	fire	birds	1	0.616162	0.763727
Blair et al 2016	victoria	fire	birds	1	0.626263	0.770667
Blair et al 2016	victoria	fire	birds	1	0.636364	0.777606
Blair et al 2016	victoria	fire	birds	1	0.646465	0.784545
Blair et al 2016	victoria	fire	birds	1	0.656566	0.791484
Blair et al 2016	victoria	fire	birds	1	0.666667	0.798423
Blair et al 2016	victoria	fire	birds	1	0.676768	0.805088
Blair et al 2016	victoria	fire	birds	1	0.686869	0.811753
Blair et al 2016	victoria	fire	birds	1	0.69697	0.818418
Blair et al 2016	victoria	fire	birds	1	0.707071	0.825082
Blair et al 2016	victoria	fire	birds	1	0.717172	0.831747
Blair et al 2016	victoria	fire	birds	1	0.727273	0.838288
Blair et al 2016	victoria	fire	birds	1	0.737374	0.844704
Blair et al 2016	victoria	fire	birds	1	0.747475	0.851121
Blair et al 2016	victoria	fire	birds	1	0.757576	0.857537
Blair et al 2016	victoria	fire	birds	1	0.767677	0.863954
Blair et al 2016	victoria	fire	birds	1	0.777778	0.87037
Blair et al 2016	victoria	fire	birds	1	0.787879	0.87656
Blair et al 2016	victoria	fire	birds	1	0.79798	0.882749
Blair et al 2016	victoria	fire	birds	1	0.808081	0.888938
Blair et al 2016	victoria	fire	birds	1	0.818182	0.895128
Blair et al 2016	victoria	fire	birds	1	0.828283	0.901317
Blair et al 2016	victoria	fire	birds	1	0.838384	0.907402
Blair et al 2016	victoria	fire	birds	1	0.848485	0.913382
Blair et al 2016	victoria	fire	birds	1	0.858586	0.919362
Blair et al 2016	victoria	fire	birds	1	0.868687	0.925343
Blair et al 2016	victoria	fire	birds	1	0.878788	0.931323
Blair et al 2016	victoria	fire	birds	1	0.888889	0.937303
Blair et al 2016	victoria	fire	birds	1	0.89899	0.943091
Blair et al 2016	victoria	fire	birds	1	0.909091	0.948879
Blair et al 2016	victoria	fire	birds	1	0.919192	0.954666
Blair et al 2016	victoria	fire	birds	1	0.929293	0.960454
Blair et al 2016	victoria	fire	birds	1	0.939394	0.966242
Blair et al 2016	victoria	fire	birds	1	0.949495	0.971942
Blair et al 2016	victoria	fire	birds	1	0.959596	0.977553
Blair et al 2016	victoria	fire	birds	1	0.969697	0.983165
Blair et al 2016	victoria	fire	birds	1	0.979798	0.988777
Blair et al 2016	victoria	fire	birds	1	0.989899	0.994388
Blair et al 2016	victoria	fire	birds	1	1	1
Zmihorski 2010	NE Poland	wind	birds	17	0	0
Zmihorski 2010	NE Poland	wind	birds	17	0.010101	0.0154486
Zmihorski 2010	NE Poland	wind	birds	17	0.020202	0.0308972
Zmihorski 2010	NE Poland	wind	birds	17	0.030303	0.0460415
Zmihorski 2010	NE Poland	wind	birds	17	0.040404	0.0607193
Zmihorski 2010	NE Poland	wind	birds	17	0.0505051	0.0753971
Zmihorski 2010	NE Poland	wind	birds	17	0.0606061	0.0895403
Zmihorski 2010	NE Poland	wind	birds	17	0.0707071	0.103541
Zmihorski 2010	NE Poland	wind	birds	17	0.0808081	0.117432
Zmihorski 2010	NE Poland	wind	birds	17	0.0909091	0.130839
Zmihorski 2010	NE Poland	wind	birds	17	0.10101	0.144245
Zmihorski 2010	NE Poland	wind	birds	17	0.111111	0.15735
Zmihorski 2010	NE Poland	wind	birds	17	0.121212	0.170235
Zmihorski 2010	NE Poland	wind	birds	17	0.131313	0.183121
Zmihorski 2010	NE Poland	wind	birds	17	0.141414	0.195562
Zmihorski 2010	NE Poland	wind	birds	17	0.151515	0.207991
Zmihorski 2010	NE Poland	wind	birds	17	0.161616	0.220272
Zmihorski 2010	NE Poland	wind	birds	17	0.171717	0.2323
Zmihorski 2010	NE Poland	wind	birds	17	0.181818	0.244329
Zmihorski 2010	NE Poland	wind	birds	17	0.191919	0.256089
Zmihorski 2010	NE Poland	wind	birds	17	0.20202	0.267767
Zmihorski 2010	NE Poland	wind	birds	17	0.212121	0.279395
Zmihorski 2010	NE Poland	wind	birds	17	0.222222	0.290763
Zmihorski 2010	NE Poland	wind	birds	17	0.232323	0.302132
Zmihorski 2010	NE Poland	wind	birds	17	0.242424	0.31335
Zmihorski 2010	NE Poland	wind	birds	17	0.252525	0.324446
Zmihorski 2010	NE Poland	wind	birds	17	0.262626	0.335542
Zmihorski 2010	NE Poland	wind	birds	17	0.272727	0.34641
Zmihorski 2010	NE Poland	wind	birds	17	0.282828	0.357266
Zmihorski 2010	NE Poland	wind	birds	17	0.292929	0.368048
Zmihorski 2010	NE Poland	wind	birds	17	0.30303	0.378689
Zmihorski 2010	NE Poland	wind	birds	17	0.313131	0.389331
Zmihorski 2010	NE Poland	wind	birds	17	0.323232	0.399831
Zmihorski 2010	NE Poland	wind	birds	17	0.333333	0.410281
Zmihorski 2010	NE Poland	wind	birds	17	0.343434	0.420708
Zmihorski 2010	NE Poland	wind	birds	17	0.353535	0.430986
Zmihorski 2010	NE Poland	wind	birds	17	0.363636	0.441263
Zmihorski 2010	NE Poland	wind	birds	17	0.373737	0.451459
Zmihorski 2010	NE Poland	wind	birds	17	0.383838	0.46158
Zmihorski 2010	NE Poland	wind	birds	17	0.393939	0.471701
Zmihorski 2010	NE Poland	wind	birds	17	0.40404	0.48169
Zmihorski 2010	NE Poland	wind	birds	17	0.414141	0.491667
Zmihorski 2010	NE Poland	wind	birds	17	0.424242	0.501603
Zmihorski 2010	NE Poland	wind	birds	17	0.434343	0.511448
Zmihorski 2010	NE Poland	wind	birds	17	0.444444	0.521292
Zmihorski 2010	NE Poland	wind	birds	17	0.454545	0.531049
Zmihorski 2010	NE Poland	wind	birds	17	0.464646	0.54077
Zmihorski 2010	NE Poland	wind	birds	17	0.474747	0.550478
Zmihorski 2010	NE Poland	wind	birds	17	0.484848	0.560082
Zmihorski 2010	NE Poland	wind	birds	17	0.494949	0.569685
Zmihorski 2010	NE Poland	wind	birds	17	0.505051	0.579233
Zmihorski 2010	NE Poland	wind	birds	17	0.515152	0.588725
Zmihorski 2010	NE Poland	wind	birds	17	0.525253	0.598217
Zmihorski 2010	NE Poland	wind	birds	17	0.535354	0.607612
Zmihorski 2010	NE Poland	wind	birds	17	0.545455	0.616997
Zmihorski 2010	NE Poland	wind	birds	17	0.555556	0.626351
Zmihorski 2010	NE Poland	wind	birds	17	0.565657	0.635631
Zmihorski 2010	NE Poland	wind	birds	17	0.575758	0.644912
Zmihorski 2010	NE Poland	wind	birds	17	0.585859	0.654122
Zmihorski 2010	NE Poland	wind	birds	17	0.59596	0.663301
Zmihorski 2010	NE Poland	wind	birds	17	0.606061	0.672472
Zmihorski 2010	NE Poland	wind	birds	17	0.616162	0.68155
Zmihorski 2010	NE Poland	wind	birds	17	0.626263	0.690629
Zmihorski 2010	NE Poland	wind	birds	17	0.636364	0.699661
Zmihorski 2010	NE Poland	wind	birds	17	0.646465	0.708641
Zmihorski 2010	NE Poland	wind	birds	17	0.656566	0.717621
Zmihorski 2010	NE Poland	wind	birds	17	0.666667	0.726516
Zmihorski 2010	NE Poland	wind	birds	17	0.676768	0.735398
Zmihorski 2010	NE Poland	wind	birds	17	0.686869	0.744254
Zmihorski 2010	NE Poland	wind	birds	17	0.69697	0.753039
Zmihorski 2010	NE Poland	wind	birds	17	0.707071	0.761824
Zmihorski 2010	NE Poland	wind	birds	17	0.717172	0.770546
Zmihorski 2010	NE Poland	wind	birds	17	0.727273	0.779234
Zmihorski 2010	NE Poland	wind	birds	17	0.737374	0.787917
Zmihorski 2010	NE Poland	wind	birds	17	0.747475	0.796509
Zmihorski 2010	NE Poland	wind	birds	17	0.757576	0.8051
Zmihorski 2010	NE Poland	wind	birds	17	0.767677	0.813649
Zmihorski 2010	NE Poland	wind	birds	17	0.777778	0.822144
Zmihorski 2010	NE Poland	wind	birds	17	0.787879	0.830639
Zmihorski 2010	NE Poland	wind	birds	17	0.79798	0.839053
Zmihorski 2010	NE Poland	wind	birds	17	0.808081	0.847452
Zmihorski 2010	NE Poland	wind	birds	17	0.818182	0.855828
Zmihorski 2010	NE Poland	wind	birds	17	0.828283	0.86413
Zmihorski 2010	NE Poland	wind	birds	17	0.838384	0.872433
Zmihorski 2010	NE Poland	wind	birds	17	0.848485	0.880674
Zmihorski 2010	NE Poland	wind	birds	17	0.858586	0.88888
Zmihorski 2010	NE Poland	wind	birds	17	0.868687	0.897084
Zmihorski 2010	NE Poland	wind	birds	17	0.878788	0.905194
Zmihorski 2010	NE Poland	wind	birds	17	0.888889	0.913303
Zmihorski 2010	NE Poland	wind	birds	17	0.89899	0.921373
Zmihorski 2010	NE Poland	wind	birds	17	0.909091	0.929386
Zmihorski 2010	NE Poland	wind	birds	17	0.919192	0.937399
Zmihorski 2010	NE Poland	wind	birds	17	0.929293	0.945334
Zmihorski 2010	NE Poland	wind	birds	17	0.939394	0.953251
Zmihorski 2010	NE Poland	wind	birds	17	0.949495	0.961148
Zmihorski 2010	NE Poland	wind	birds	17	0.959596	0.968968
Zmihorski 2010	NE Poland	wind	birds	17	0.969697	0.976789
Zmihorski 2010	NE Poland	wind	birds	17	0.979798	0.984551
Zmihorski 2010	NE Poland	wind	birds	17	0.989899	0.992276
Zmihorski 2010	NE Poland	wind	birds	17	1	1
Zmihorski 2010	NE Poland	wind	birds	11	0	0
Zmihorski 2010	NE Poland	wind	birds	11	0.010101	0.0151515
Zmihorski 2010	NE Poland	wind	birds	11	0.020202	0.030303
Zmihorski 2010	NE Poland	wind	birds	11	0.030303	0.0453109
Zmihorski 2010	NE Poland	wind	birds	11	0.040404	0.0600984
Zmihorski 2010	NE Poland	wind	birds	11	0.0505051	0.0748859
Zmihorski 2010	NE Poland	wind	birds	11	0.0606061	0.089392
Zmihorski 2010	NE Poland	wind	birds	11	0.0707071	0.103823
Zmihorski 2010	NE Poland	wind	birds	11	0.0808081	0.11819
Zmihorski 2010	NE Poland	wind	birds	11	0.0909091	0.132272
Zmihorski 2010	NE Poland	wind	birds	11	0.10101	0.146354
Zmihorski 2010	NE Poland	wind	birds	11	0.111111	0.160239
Zmihorski 2010	NE Poland	wind	birds	11	0.121212	0.17398
Zmihorski 2010	NE Poland	wind	birds	11	0.131313	0.187721
Zmihorski 2010	NE Poland	wind	birds	11	0.141414	0.201137
Zmihorski 2010	NE Poland	wind	birds	11	0.151515	0.214545
Zmihorski 2010	NE Poland	wind	birds	11	0.161616	0.227832
Zmihorski 2010	NE Poland	wind	birds	11	0.171717	0.240913
Zmihorski 2010	NE Poland	wind	birds	11	0.181818	0.253994
Zmihorski 2010	NE Poland	wind	birds	11	0.191919	0.266833
Zmihorski 2010	NE Poland	wind	birds	11	0.20202	0.279595
Zmihorski 2010	NE Poland	wind	birds	11	0.212121	0.292309
Zmihorski 2010	NE Poland	wind	birds	11	0.222222	0.304761
Zmihorski 2010	NE Poland	wind	birds	11	0.232323	0.317213
Zmihorski 2010	NE Poland	wind	birds	11	0.242424	0.329497
Zmihorski 2010	NE Poland	wind	birds	11	0.252525	0.341645
Zmihorski 2010	NE Poland	wind	birds	11	0.262626	0.353794
Zmihorski 2010	NE Poland	wind	birds	11	0.272727	0.365662
Zmihorski 2010	NE Poland	wind	birds	11	0.282828	0.377515
Zmihorski 2010	NE Poland	wind	birds	11	0.292929	0.389269
Zmihorski 2010	NE Poland	wind	birds	11	0.30303	0.400834
Zmihorski 2010	NE Poland	wind	birds	11	0.313131	0.412398
Zmihorski 2010	NE Poland	wind	birds	11	0.323232	0.423756
Zmihorski 2010	NE Poland	wind	birds	11	0.333333	0.43504
Zmihorski 2010	NE Poland	wind	birds	11	0.343434	0.446288
Zmihorski 2010	NE Poland	wind	birds	11	0.353535	0.457299
Zmihorski 2010	NE Poland	wind	birds	11	0.363636	0.46831
Zmihorski 2010	NE Poland	wind	birds	11	0.373737	0.479182
Zmihorski 2010	NE Poland	wind	birds	11	0.383838	0.489927
Zmihorski 2010	NE Poland	wind	birds	11	0.393939	0.500673
Zmihorski 2010	NE Poland	wind	birds	11	0.40404	0.511181
Zmihorski 2010	NE Poland	wind	birds	11	0.414141	0.521669
Zmihorski 2010	NE Poland	wind	birds	11	0.424242	0.532078
Zmihorski 2010	NE Poland	wind	birds	11	0.434343	0.542315
Zmihorski 2010	NE Poland	wind	birds	11	0.444444	0.552553
Zmihorski 2010	NE Poland	wind	birds	11	0.454545	0.562618
Zmihorski 2010	NE Poland	wind	birds	11	0.464646	0.572612
Zmihorski 2010	NE Poland	wind	birds	11	0.474747	0.582583
Zmihorski 2010	NE Poland	wind	birds	11	0.484848	0.592342
Zmihorski 2010	NE Poland	wind	birds	11	0.494949	0.602102
Zmihorski 2010	NE Poland	wind	birds	11	0.505051	0.611748
Zmihorski 2010	NE Poland	wind	birds	11	0.515152	0.62128
Zmihorski 2010	NE Poland	wind	birds	11	0.525253	0.630813
Zmihorski 2010	NE Poland	wind	birds	11	0.535354	0.640148
Zmihorski 2010	NE Poland	wind	birds	11	0.545455	0.64946
Zmihorski 2010	NE Poland	wind	birds	11	0.555556	0.658711
Zmihorski 2010	NE Poland	wind	birds	11	0.565657	0.667811
Zmihorski 2010	NE Poland	wind	birds	11	0.575758	0.676911
Zmihorski 2010	NE Poland	wind	birds	11	0.585859	0.685871
Zmihorski 2010	NE Poland	wind	birds	11	0.59596	0.694767
Zmihorski 2010	NE Poland	wind	birds	11	0.606061	0.703646
Zmihorski 2010	NE Poland	wind	birds	11	0.616162	0.712344
Zmihorski 2010	NE Poland	wind	birds	11	0.626263	0.721042
Zmihorski 2010	NE Poland	wind	birds	11	0.636364	0.729651
Zmihorski 2010	NE Poland	wind	birds	11	0.646465	0.738159
Zmihorski 2010	NE Poland	wind	birds	11	0.656566	0.746668
Zmihorski 2010	NE Poland	wind	birds	11	0.666667	0.755018
Zmihorski 2010	NE Poland	wind	birds	11	0.676768	0.763345
Zmihorski 2010	NE Poland	wind	birds	11	0.686869	0.771625
Zmihorski 2010	NE Poland	wind	birds	11	0.69697	0.779777
Zmihorski 2010	NE Poland	wind	birds	11	0.707071	0.787929
Zmihorski 2010	NE Poland	wind	birds	11	0.717172	0.795972
Zmihorski 2010	NE Poland	wind	birds	11	0.727273	0.803957
Zmihorski 2010	NE Poland	wind	birds	11	0.737374	0.811934
Zmihorski 2010	NE Poland	wind	birds	11	0.747475	0.81976
Zmihorski 2010	NE Poland	wind	birds	11	0.757576	0.827586
Zmihorski 2010	NE Poland	wind	birds	11	0.767677	0.835344
Zmihorski 2010	NE Poland	wind	birds	11	0.777778	0.843018
Zmihorski 2010	NE Poland	wind	birds	11	0.787879	0.850693
Zmihorski 2010	NE Poland	wind	birds	11	0.79798	0.858246
Zmihorski 2010	NE Poland	wind	birds	11	0.808081	0.865776
Zmihorski 2010	NE Poland	wind	birds	11	0.818182	0.873274
Zmihorski 2010	NE Poland	wind	birds	11	0.828283	0.880668
Zmihorski 2010	NE Poland	wind	birds	11	0.838384	0.888062
Zmihorski 2010	NE Poland	wind	birds	11	0.848485	0.895374
Zmihorski 2010	NE Poland	wind	birds	11	0.858586	0.902639
Zmihorski 2010	NE Poland	wind	birds	11	0.868687	0.9099
Zmihorski 2010	NE Poland	wind	birds	11	0.878788	0.917044
Zmihorski 2010	NE Poland	wind	birds	11	0.888889	0.924187
Zmihorski 2010	NE Poland	wind	birds	11	0.89899	0.931283
Zmihorski 2010	NE Poland	wind	birds	11	0.909091	0.938313
Zmihorski 2010	NE Poland	wind	birds	11	0.919192	0.945342
Zmihorski 2010	NE Poland	wind	birds	11	0.929293	0.952286
Zmihorski 2010	NE Poland	wind	birds	11	0.939394	0.959209
Zmihorski 2010	NE Poland	wind	birds	11	0.949495	0.966112
Zmihorski 2010	NE Poland	wind	birds	11	0.959596	0.972937
Zmihorski 2010	NE Poland	wind	birds	11	0.969697	0.979762
Zmihorski 2010	NE Poland	wind	birds	11	0.979798	0.986532
Zmihorski 2010	NE Poland	wind	birds	11	0.989899	0.993266
Zmihorski 2010	NE Poland	wind	birds	11	1	1
Zmihorski 2010	NE Poland	wind	birds	9	0	0
Zmihorski 2010	NE Poland	wind	birds	9	0.010101	0.0272727
Zmihorski 2010	NE Poland	wind	birds	9	0.020202	0.0545455
Zmihorski 2010	NE Poland	wind	birds	9	0.030303	0.0787174
Zmihorski 2010	NE Poland	wind	birds	9	0.040404	0.101856
Zmihorski 2010	NE Poland	wind	birds	9	0.0505051	0.123454
Zmihorski 2010	NE Poland	wind	birds	9	0.0606061	0.143512
Zmihorski 2010	NE Poland	wind	birds	9	0.0707071	0.162993
Zmihorski 2010	NE Poland	wind	birds	9	0.0808081	0.180746
Zmihorski 2010	NE Poland	wind	birds	9	0.0909091	0.198499
Zmihorski 2010	NE Poland	wind	birds	9	0.10101	0.214516
Zmihorski 2010	NE Poland	wind	birds	9	0.111111	0.230534
Zmihorski 2010	NE Poland	wind	birds	9	0.121212	0.245561
Zmihorski 2010	NE Poland	wind	birds	9	0.131313	0.260259
Zmihorski 2010	NE Poland	wind	birds	9	0.141414	0.274448
Zmihorski 2010	NE Poland	wind	birds	9	0.151515	0.288128
Zmihorski 2010	NE Poland	wind	birds	9	0.161616	0.30161
Zmihorski 2010	NE Poland	wind	birds	9	0.171717	0.314494
Zmihorski 2010	NE Poland	wind	birds	9	0.181818	0.327379
Zmihorski 2010	NE Poland	wind	birds	9	0.191919	0.339627
Zmihorski 2010	NE Poland	wind	birds	9	0.20202	0.351875
Zmihorski 2010	NE Poland	wind	birds	9	0.212121	0.363734
Zmihorski 2010	NE Poland	wind	birds	9	0.222222	0.375463
Zmihorski 2010	NE Poland	wind	birds	9	0.232323	0.386975
Zmihorski 2010	NE Poland	wind	birds	9	0.242424	0.39827
Zmihorski 2010	NE Poland	wind	birds	9	0.252525	0.409472
Zmihorski 2010	NE Poland	wind	birds	9	0.262626	0.420396
Zmihorski 2010	NE Poland	wind	birds	9	0.272727	0.43132
Zmihorski 2010	NE Poland	wind	birds	9	0.282828	0.441919
Zmihorski 2010	NE Poland	wind	birds	9	0.292929	0.452518
Zmihorski 2010	NE Poland	wind	birds	9	0.30303	0.462901
Zmihorski 2010	NE Poland	wind	birds	9	0.313131	0.47321
Zmihorski 2010	NE Poland	wind	birds	9	0.323232	0.483389
Zmihorski 2010	NE Poland	wind	birds	9	0.333333	0.493436
Zmihorski 2010	NE Poland	wind	birds	9	0.343434	0.503423
Zmihorski 2010	NE Poland	wind	birds	9	0.353535	0.513229
Zmihorski 2010	NE Poland	wind	birds	9	0.363636	0.523035
Zmihorski 2010	NE Poland	wind	birds	9	0.373737	0.532617
Zmihorski 2010	NE Poland	wind	birds	9	0.383838	0.542199
Zmihorski 2010	NE Poland	wind	birds	9	0.393939	0.551623
Zmihorski 2010	NE Poland	wind	birds	9	0.40404	0.560994
Zmihorski 2010	NE Poland	wind	birds	9	0.414141	0.570266
Zmihorski 2010	NE Poland	wind	birds	9	0.424242	0.579438
Zmihorski 2010	NE Poland	wind	birds	9	0.434343	0.588564
Zmihorski 2010	NE Poland	wind	birds	9	0.444444	0.597548
Zmihorski 2010	NE Poland	wind	birds	9	0.454545	0.606532
Zmihorski 2010	NE Poland	wind	birds	9	0.464646	0.615337
Zmihorski 2010	NE Poland	wind	birds	9	0.474747	0.624142
Zmihorski 2010	NE Poland	wind	birds	9	0.484848	0.632819
Zmihorski 2010	NE Poland	wind	birds	9	0.494949	0.641453
Zmihorski 2010	NE Poland	wind	birds	9	0.505051	0.650005
Zmihorski 2010	NE Poland	wind	birds	9	0.515152	0.658475
Zmihorski 2010	NE Poland	wind	birds	9	0.525253	0.666906
Zmihorski 2010	NE Poland	wind	birds	9	0.535354	0.67522
Zmihorski 2010	NE Poland	wind	birds	9	0.545455	0.683533
Zmihorski 2010	NE Poland	wind	birds	9	0.555556	0.691697
Zmihorski 2010	NE Poland	wind	birds	9	0.565657	0.69986
Zmihorski 2010	NE Poland	wind	birds	9	0.575758	0.707916
Zmihorski 2010	NE Poland	wind	birds	9	0.585859	0.715935
Zmihorski 2010	NE Poland	wind	birds	9	0.59596	0.723885
Zmihorski 2010	NE Poland	wind	birds	9	0.606061	0.731765
Zmihorski 2010	NE Poland	wind	birds	9	0.616162	0.739613
Zmihorski 2010	NE Poland	wind	birds	9	0.626263	0.74736
Zmihorski 2010	NE Poland	wind	birds	9	0.636364	0.755107
Zmihorski 2010	NE Poland	wind	birds	9	0.646465	0.762727
Zmihorski 2010	NE Poland	wind	birds	9	0.656566	0.770346
Zmihorski 2010	NE Poland	wind	birds	9	0.666667	0.777872
Zmihorski 2010	NE Poland	wind	birds	9	0.676768	0.785367
Zmihorski 2010	NE Poland	wind	birds	9	0.686869	0.792803
Zmihorski 2010	NE Poland	wind	birds	9	0.69697	0.800178
Zmihorski 2010	NE Poland	wind	birds	9	0.707071	0.807525
Zmihorski 2010	NE Poland	wind	birds	9	0.717172	0.814785
Zmihorski 2010	NE Poland	wind	birds	9	0.727273	0.822046
Zmihorski 2010	NE Poland	wind	birds	9	0.737374	0.829194
Zmihorski 2010	NE Poland	wind	birds	9	0.747475	0.836342
Zmihorski 2010	NE Poland	wind	birds	9	0.757576	0.843409
Zmihorski 2010	NE Poland	wind	birds	9	0.767677	0.850448
Zmihorski 2010	NE Poland	wind	birds	9	0.777778	0.857435
Zmihorski 2010	NE Poland	wind	birds	9	0.787879	0.864369
Zmihorski 2010	NE Poland	wind	birds	9	0.79798	0.871277
Zmihorski 2010	NE Poland	wind	birds	9	0.808081	0.878107
Zmihorski 2010	NE Poland	wind	birds	9	0.818182	0.884938
Zmihorski 2010	NE Poland	wind	birds	9	0.828283	0.891668
Zmihorski 2010	NE Poland	wind	birds	9	0.838384	0.898397
Zmihorski 2010	NE Poland	wind	birds	9	0.848485	0.905053
Zmihorski 2010	NE Poland	wind	birds	9	0.858586	0.911684
Zmihorski 2010	NE Poland	wind	birds	9	0.868687	0.918266
Zmihorski 2010	NE Poland	wind	birds	9	0.878788	0.9248
Zmihorski 2010	NE Poland	wind	birds	9	0.888889	0.93131
Zmihorski 2010	NE Poland	wind	birds	9	0.89899	0.937748
Zmihorski 2010	NE Poland	wind	birds	9	0.909091	0.944185
Zmihorski 2010	NE Poland	wind	birds	9	0.919192	0.950528
Zmihorski 2010	NE Poland	wind	birds	9	0.929293	0.956871
Zmihorski 2010	NE Poland	wind	birds	9	0.939394	0.963143
Zmihorski 2010	NE Poland	wind	birds	9	0.949495	0.969392
Zmihorski 2010	NE Poland	wind	birds	9	0.959596	0.975593
Zmihorski 2010	NE Poland	wind	birds	9	0.969697	0.981748
Zmihorski 2010	NE Poland	wind	birds	9	0.979798	0.987879
Zmihorski 2010	NE Poland	wind	birds	9	0.989899	0.993939
Zmihorski 2010	NE Poland	wind	birds	9	1	1
Zmihorski 2010	NE Poland	wind	birds	5	0	0
Zmihorski 2010	NE Poland	wind	birds	5	0.010101	0.0185185
Zmihorski 2010	NE Poland	wind	birds	5	0.020202	0.037037
Zmihorski 2010	NE Poland	wind	birds	5	0.030303	0.0549715
Zmihorski 2010	NE Poland	wind	birds	5	0.040404	0.0728938
Zmihorski 2010	NE Poland	wind	birds	5	0.0505051	0.0902678
Zmihorski 2010	NE Poland	wind	birds	5	0.0606061	0.107618
Zmihorski 2010	NE Poland	wind	birds	5	0.0707071	0.124455
Zmihorski 2010	NE Poland	wind	birds	5	0.0808081	0.141257
Zmihorski 2010	NE Poland	wind	birds	5	0.0909091	0.157578
Zmihorski 2010	NE Poland	wind	birds	5	0.10101	0.173855
Zmihorski 2010	NE Poland	wind	birds	5	0.111111	0.18968
Zmihorski 2010	NE Poland	wind	birds	5	0.121212	0.205454
Zmihorski 2010	NE Poland	wind	birds	5	0.131313	0.220805
Zmihorski 2010	NE Poland	wind	birds	5	0.141414	0.236096
Zmihorski 2010	NE Poland	wind	birds	5	0.151515	0.250991
Zmihorski 2010	NE Poland	wind	birds	5	0.161616	0.26582
Zmihorski 2010	NE Poland	wind	birds	5	0.171717	0.280277
Zmihorski 2010	NE Poland	wind	birds	5	0.181818	0.294662
Zmihorski 2010	NE Poland	wind	birds	5	0.191919	0.3087
Zmihorski 2010	NE Poland	wind	birds	5	0.20202	0.32266
Zmihorski 2010	NE Poland	wind	birds	5	0.212121	0.336295
Zmihorski 2010	NE Poland	wind	birds	5	0.222222	0.349847
Zmihorski 2010	NE Poland	wind	birds	5	0.232323	0.363096
Zmihorski 2010	NE Poland	wind	birds	5	0.242424	0.376257
Zmihorski 2010	NE Poland	wind	birds	5	0.252525	0.389134
Zmihorski 2010	NE Poland	wind	birds	5	0.262626	0.40192
Zmihorski 2010	NE Poland	wind	birds	5	0.272727	0.414441
Zmihorski 2010	NE Poland	wind	birds	5	0.282828	0.426866
Zmihorski 2010	NE Poland	wind	birds	5	0.292929	0.439044
Zmihorski 2010	NE Poland	wind	birds	5	0.30303	0.451124
Zmihorski 2010	NE Poland	wind	birds	5	0.313131	0.462972
Zmihorski 2010	NE Poland	wind	birds	5	0.323232	0.47472
Zmihorski 2010	NE Poland	wind	birds	5	0.333333	0.486252
Zmihorski 2010	NE Poland	wind	birds	5	0.343434	0.49768
Zmihorski 2010	NE Poland	wind	birds	5	0.353535	0.508908
Zmihorski 2010	NE Poland	wind	birds	5	0.363636	0.520029
Zmihorski 2010	NE Poland	wind	birds	5	0.373737	0.530963
Zmihorski 2010	NE Poland	wind	birds	5	0.383838	0.541789
Zmihorski 2010	NE Poland	wind	birds	5	0.393939	0.552441
Zmihorski 2010	NE Poland	wind	birds	5	0.40404	0.562982
Zmihorski 2010	NE Poland	wind	birds	5	0.414141	0.573362
Zmihorski 2010	NE Poland	wind	birds	5	0.424242	0.58363
Zmihorski 2010	NE Poland	wind	birds	5	0.434343	0.593747
Zmihorski 2010	NE Poland	wind	birds	5	0.444444	0.60375
Zmihorski 2010	NE Poland	wind	birds	5	0.454545	0.613614
Zmihorski 2010	NE Poland	wind	birds	5	0.464646	0.623363
Zmihorski 2010	NE Poland	wind	birds	5	0.474747	0.632981
Zmihorski 2010	NE Poland	wind	birds	5	0.484848	0.642484
Zmihorski 2010	NE Poland	wind	birds	5	0.494949	0.651866
Zmihorski 2010	NE Poland	wind	birds	5	0.505051	0.661131
Zmihorski 2010	NE Poland	wind	birds	5	0.515152	0.670284
Zmihorski 2010	NE Poland	wind	birds	5	0.525253	0.679319
Zmihorski 2010	NE Poland	wind	birds	5	0.535354	0.68825
Zmihorski 2010	NE Poland	wind	birds	5	0.545455	0.697062
Zmihorski 2010	NE Poland	wind	birds	5	0.555556	0.705777
Zmihorski 2010	NE Poland	wind	birds	5	0.565657	0.714373
Zmihorski 2010	NE Poland	wind	birds	5	0.575758	0.72288
Zmihorski 2010	NE Poland	wind	birds	5	0.585859	0.731266
Zmihorski 2010	NE Poland	wind	birds	5	0.59596	0.73957
Zmihorski 2010	NE Poland	wind	birds	5	0.606061	0.747752
Zmihorski 2010	NE Poland	wind	birds	5	0.616162	0.755858
Zmihorski 2010	NE Poland	wind	birds	5	0.626263	0.763843
Zmihorski 2010	NE Poland	wind	birds	5	0.636364	0.771756
Zmihorski 2010	NE Poland	wind	birds	5	0.646465	0.779547
Zmihorski 2010	NE Poland	wind	birds	5	0.656566	0.787274
Zmihorski 2010	NE Poland	wind	birds	5	0.666667	0.794877
Zmihorski 2010	NE Poland	wind	birds	5	0.676768	0.80242
Zmihorski 2010	NE Poland	wind	birds	5	0.686869	0.809839
Zmihorski 2010	NE Poland	wind	birds	5	0.69697	0.817204
Zmihorski 2010	NE Poland	wind	birds	5	0.707071	0.824444
Zmihorski 2010	NE Poland	wind	birds	5	0.717172	0.831634
Zmihorski 2010	NE Poland	wind	birds	5	0.727273	0.838698
Zmihorski 2010	NE Poland	wind	birds	5	0.737374	0.845717
Zmihorski 2010	NE Poland	wind	birds	5	0.747475	0.852609
Zmihorski 2010	NE Poland	wind	birds	5	0.757576	0.859461
Zmihorski 2010	NE Poland	wind	birds	5	0.767677	0.866185
Zmihorski 2010	NE Poland	wind	birds	5	0.777778	0.872871
Zmihorski 2010	NE Poland	wind	birds	5	0.787879	0.87943
Zmihorski 2010	NE Poland	wind	birds	5	0.79798	0.885956
Zmihorski 2010	NE Poland	wind	birds	5	0.808081	0.892352
Zmihorski 2010	NE Poland	wind	birds	5	0.818182	0.898719
Zmihorski 2010	NE Poland	wind	birds	5	0.828283	0.904956
Zmihorski 2010	NE Poland	wind	birds	5	0.838384	0.911168
Zmihorski 2010	NE Poland	wind	birds	5	0.848485	0.917248
Zmihorski 2010	NE Poland	wind	birds	5	0.858586	0.923306
Zmihorski 2010	NE Poland	wind	birds	5	0.868687	0.929233
Zmihorski 2010	NE Poland	wind	birds	5	0.878788	0.93514
Zmihorski 2010	NE Poland	wind	birds	5	0.888889	0.940915
Zmihorski 2010	NE Poland	wind	birds	5	0.89899	0.946674
Zmihorski 2010	NE Poland	wind	birds	5	0.909091	0.952299
Zmihorski 2010	NE Poland	wind	birds	5	0.919192	0.957912
Zmihorski 2010	NE Poland	wind	birds	5	0.929293	0.96339
Zmihorski 2010	NE Poland	wind	birds	5	0.939394	0.968859
Zmihorski 2010	NE Poland	wind	birds	5	0.949495	0.974193
Zmihorski 2010	NE Poland	wind	birds	5	0.959596	0.97952
Zmihorski 2010	NE Poland	wind	birds	5	0.969697	0.984711
Zmihorski 2010	NE Poland	wind	birds	5	0.979798	0.989899
Zmihorski 2010	NE Poland	wind	birds	5	0.989899	0.994949
Zmihorski 2010	NE Poland	wind	birds	5	1	1
Zmihorski et al 2019	Sweden	fire	forest birds	4	0	0
Zmihorski et al 2019	Sweden	fire	forest birds	4	0.010101	0.0156566
Zmihorski et al 2019	Sweden	fire	forest birds	4	0.020202	0.0313131
Zmihorski et al 2019	Sweden	fire	forest birds	4	0.030303	0.0469238
Zmihorski et al 2019	Sweden	fire	forest birds	4	0.040404	0.06206
Zmihorski et al 2019	Sweden	fire	forest birds	4	0.0505051	0.0771962
Zmihorski et al 2019	Sweden	fire	forest birds	4	0.0606061	0.0922446
Zmihorski et al 2019	Sweden	fire	forest birds	4	0.0707071	0.106883
Zmihorski et al 2019	Sweden	fire	forest birds	4	0.0808081	0.121522
Zmihorski et al 2019	Sweden	fire	forest birds	4	0.0909091	0.136035
Zmihorski et al 2019	Sweden	fire	forest birds	4	0.10101	0.150199
Zmihorski et al 2019	Sweden	fire	forest birds	4	0.111111	0.164363
Zmihorski et al 2019	Sweden	fire	forest birds	4	0.121212	0.178366
Zmihorski et al 2019	Sweden	fire	forest birds	4	0.131313	0.192076
Zmihorski et al 2019	Sweden	fire	forest birds	4	0.141414	0.205786
Zmihorski et al 2019	Sweden	fire	forest birds	4	0.151515	0.219305
Zmihorski et al 2019	Sweden	fire	forest birds	4	0.161616	0.232582
Zmihorski et al 2019	Sweden	fire	forest birds	4	0.171717	0.245859
Zmihorski et al 2019	Sweden	fire	forest birds	4	0.181818	0.258917
Zmihorski et al 2019	Sweden	fire	forest birds	4	0.191919	0.271781
Zmihorski et al 2019	Sweden	fire	forest birds	4	0.20202	0.284645
Zmihorski et al 2019	Sweden	fire	forest birds	4	0.212121	0.297266
Zmihorski et al 2019	Sweden	fire	forest birds	4	0.222222	0.309736
Zmihorski et al 2019	Sweden	fire	forest birds	4	0.232323	0.322206
Zmihorski et al 2019	Sweden	fire	forest birds	4	0.242424	0.334412
Zmihorski et al 2019	Sweden	fire	forest birds	4	0.252525	0.346507
Zmihorski et al 2019	Sweden	fire	forest birds	4	0.262626	0.358602
Zmihorski et al 2019	Sweden	fire	forest birds	4	0.272727	0.370413
Zmihorski et al 2019	Sweden	fire	forest birds	4	0.282828	0.382151
Zmihorski et al 2019	Sweden	fire	forest birds	4	0.292929	0.393888
Zmihorski et al 2019	Sweden	fire	forest birds	4	0.30303	0.405325
Zmihorski et al 2019	Sweden	fire	forest birds	4	0.313131	0.416723
Zmihorski et al 2019	Sweden	fire	forest birds	4	0.323232	0.42812
Zmihorski et al 2019	Sweden	fire	forest birds	4	0.333333	0.439203
Zmihorski et al 2019	Sweden	fire	forest birds	4	0.343434	0.450276
Zmihorski et al 2019	Sweden	fire	forest birds	4	0.353535	0.461331
Zmihorski et al 2019	Sweden	fire	forest birds	4	0.363636	0.472095
Zmihorski et al 2019	Sweden	fire	forest birds	4	0.373737	0.48286
Zmihorski et al 2019	Sweden	fire	forest birds	4	0.383838	0.493581
Zmihorski et al 2019	Sweden	fire	forest birds	4	0.393939	0.504052
Zmihorski et al 2019	Sweden	fire	forest birds	4	0.40404	0.514523
Zmihorski et al 2019	Sweden	fire	forest birds	4	0.414141	0.524928
Zmihorski et al 2019	Sweden	fire	forest birds	4	0.424242	0.535119
Zmihorski et al 2019	Sweden	fire	forest birds	4	0.434343	0.54531
Zmihorski et al 2019	Sweden	fire	forest birds	4	0.444444	0.555415
Zmihorski et al 2019	Sweden	fire	forest birds	4	0.454545	0.565339
Zmihorski et al 2019	Sweden	fire	forest birds	4	0.464646	0.575264
Zmihorski et al 2019	Sweden	fire	forest birds	4	0.474747	0.585084
Zmihorski et al 2019	Sweden	fire	forest birds	4	0.484848	0.594755
Zmihorski et al 2019	Sweden	fire	forest birds	4	0.494949	0.604426
Zmihorski et al 2019	Sweden	fire	forest birds	4	0.505051	0.613977
Zmihorski et al 2019	Sweden	fire	forest birds	4	0.515152	0.623406
Zmihorski et al 2019	Sweden	fire	forest birds	4	0.525253	0.632835
Zmihorski et al 2019	Sweden	fire	forest birds	4	0.535354	0.642128
Zmihorski et al 2019	Sweden	fire	forest birds	4	0.545455	0.651326
Zmihorski et al 2019	Sweden	fire	forest birds	4	0.555556	0.660525
Zmihorski et al 2019	Sweden	fire	forest birds	4	0.565657	0.669574
Zmihorski et al 2019	Sweden	fire	forest birds	4	0.575758	0.678552
Zmihorski et al 2019	Sweden	fire	forest birds	4	0.585859	0.687529
Zmihorski et al 2019	Sweden	fire	forest birds	4	0.59596	0.696346
Zmihorski et al 2019	Sweden	fire	forest birds	4	0.606061	0.705113
Zmihorski et al 2019	Sweden	fire	forest birds	4	0.616162	0.71388
Zmihorski et al 2019	Sweden	fire	forest birds	4	0.626263	0.722475
Zmihorski et al 2019	Sweden	fire	forest birds	4	0.636364	0.73104
Zmihorski et al 2019	Sweden	fire	forest birds	4	0.646465	0.739605
Zmihorski et al 2019	Sweden	fire	forest birds	4	0.656566	0.747988
Zmihorski et al 2019	Sweden	fire	forest birds	4	0.666667	0.756359
Zmihorski et al 2019	Sweden	fire	forest birds	4	0.676768	0.764725
Zmihorski et al 2019	Sweden	fire	forest birds	4	0.686869	0.77291
Zmihorski et al 2019	Sweden	fire	forest birds	4	0.69697	0.781095
Zmihorski et al 2019	Sweden	fire	forest birds	4	0.707071	0.789259
Zmihorski et al 2019	Sweden	fire	forest birds	4	0.717172	0.797264
Zmihorski et al 2019	Sweden	fire	forest birds	4	0.727273	0.80527
Zmihorski et al 2019	Sweden	fire	forest birds	4	0.737374	0.813239
Zmihorski et al 2019	Sweden	fire	forest birds	4	0.747475	0.821071
Zmihorski et al 2019	Sweden	fire	forest birds	4	0.757576	0.828902
Zmihorski et al 2019	Sweden	fire	forest birds	4	0.767677	0.836684
Zmihorski et al 2019	Sweden	fire	forest birds	4	0.777778	0.844347
Zmihorski et al 2019	Sweden	fire	forest birds	4	0.787879	0.85201
Zmihorski et al 2019	Sweden	fire	forest birds	4	0.79798	0.85961
Zmihorski et al 2019	Sweden	fire	forest birds	4	0.808081	0.867109
Zmihorski et al 2019	Sweden	fire	forest birds	4	0.818182	0.874607
Zmihorski et al 2019	Sweden	fire	forest birds	4	0.828283	0.882031
Zmihorski et al 2019	Sweden	fire	forest birds	4	0.838384	0.889369
Zmihorski et al 2019	Sweden	fire	forest birds	4	0.848485	0.896707
Zmihorski et al 2019	Sweden	fire	forest birds	4	0.858586	0.903957
Zmihorski et al 2019	Sweden	fire	forest birds	4	0.868687	0.911138
Zmihorski et al 2019	Sweden	fire	forest birds	4	0.878788	0.918319
Zmihorski et al 2019	Sweden	fire	forest birds	4	0.888889	0.925399
Zmihorski et al 2019	Sweden	fire	forest birds	4	0.89899	0.932425
Zmihorski et al 2019	Sweden	fire	forest birds	4	0.909091	0.93945
Zmihorski et al 2019	Sweden	fire	forest birds	4	0.919192	0.946363
Zmihorski et al 2019	Sweden	fire	forest birds	4	0.929293	0.953235
Zmihorski et al 2019	Sweden	fire	forest birds	4	0.939394	0.960106
Zmihorski et al 2019	Sweden	fire	forest birds	4	0.949495	0.966852
Zmihorski et al 2019	Sweden	fire	forest birds	4	0.959596	0.973571
Zmihorski et al 2019	Sweden	fire	forest birds	4	0.969697	0.98029
Zmihorski et al 2019	Sweden	fire	forest birds	4	0.979798	0.986869
Zmihorski et al 2019	Sweden	fire	forest birds	4	0.989899	0.993434
Zmihorski et al 2019	Sweden	fire	forest birds	4	1	1
Zmihorski et al 2019	Sweden	fire	forest birds	3	0	0
Zmihorski et al 2019	Sweden	fire	forest birds	3	0.010101	0.0154486
Zmihorski et al 2019	Sweden	fire	forest birds	3	0.020202	0.0308972
Zmihorski et al 2019	Sweden	fire	forest birds	3	0.030303	0.0463458
Zmihorski et al 2019	Sweden	fire	forest birds	3	0.040404	0.0614502
Zmihorski et al 2019	Sweden	fire	forest birds	3	0.0505051	0.0764071
Zmihorski et al 2019	Sweden	fire	forest birds	3	0.0606061	0.0913639
Zmihorski et al 2019	Sweden	fire	forest birds	3	0.0707071	0.106131
Zmihorski et al 2019	Sweden	fire	forest birds	3	0.0808081	0.120614
Zmihorski et al 2019	Sweden	fire	forest birds	3	0.0909091	0.135097
Zmihorski et al 2019	Sweden	fire	forest birds	3	0.10101	0.149534
Zmihorski et al 2019	Sweden	fire	forest birds	3	0.111111	0.163559
Zmihorski et al 2019	Sweden	fire	forest birds	3	0.121212	0.177584
Zmihorski et al 2019	Sweden	fire	forest birds	3	0.131313	0.19161
Zmihorski et al 2019	Sweden	fire	forest birds	3	0.141414	0.205282
Zmihorski et al 2019	Sweden	fire	forest birds	3	0.151515	0.218867
Zmihorski et al 2019	Sweden	fire	forest birds	3	0.161616	0.232451
Zmihorski et al 2019	Sweden	fire	forest birds	3	0.171717	0.245823
Zmihorski et al 2019	Sweden	fire	forest birds	3	0.181818	0.258982
Zmihorski et al 2019	Sweden	fire	forest birds	3	0.191919	0.272141
Zmihorski et al 2019	Sweden	fire	forest birds	3	0.20202	0.285218
Zmihorski et al 2019	Sweden	fire	forest birds	3	0.212121	0.297967
Zmihorski et al 2019	Sweden	fire	forest birds	3	0.222222	0.310715
Zmihorski et al 2019	Sweden	fire	forest birds	3	0.232323	0.323464
Zmihorski et al 2019	Sweden	fire	forest birds	3	0.242424	0.335856
Zmihorski et al 2019	Sweden	fire	forest birds	3	0.252525	0.348209
Zmihorski et al 2019	Sweden	fire	forest birds	3	0.262626	0.360561
Zmihorski et al 2019	Sweden	fire	forest birds	3	0.272727	0.372684
Zmihorski et al 2019	Sweden	fire	forest birds	3	0.282828	0.384654
Zmihorski et al 2019	Sweden	fire	forest birds	3	0.292929	0.396624
Zmihorski et al 2019	Sweden	fire	forest birds	3	0.30303	0.408484
Zmihorski et al 2019	Sweden	fire	forest birds	3	0.313131	0.420084
Zmihorski et al 2019	Sweden	fire	forest birds	3	0.323232	0.431685
Zmihorski et al 2019	Sweden	fire	forest birds	3	0.333333	0.443285
Zmihorski et al 2019	Sweden	fire	forest birds	3	0.343434	0.454529
Zmihorski et al 2019	Sweden	fire	forest birds	3	0.353535	0.465772
Zmihorski et al 2019	Sweden	fire	forest birds	3	0.363636	0.477016
Zmihorski et al 2019	Sweden	fire	forest birds	3	0.373737	0.488018
Zmihorski et al 2019	Sweden	fire	forest birds	3	0.383838	0.498916
Zmihorski et al 2019	Sweden	fire	forest birds	3	0.393939	0.509814
Zmihorski et al 2019	Sweden	fire	forest birds	3	0.40404	0.520578
Zmihorski et al 2019	Sweden	fire	forest birds	3	0.414141	0.531142
Zmihorski et al 2019	Sweden	fire	forest birds	3	0.424242	0.541706
Zmihorski et al 2019	Sweden	fire	forest birds	3	0.434343	0.552237
Zmihorski et al 2019	Sweden	fire	forest birds	3	0.444444	0.562477
Zmihorski et al 2019	Sweden	fire	forest birds	3	0.454545	0.572717
Zmihorski et al 2019	Sweden	fire	forest birds	3	0.464646	0.582957
Zmihorski et al 2019	Sweden	fire	forest birds	3	0.474747	0.592945
Zmihorski et al 2019	Sweden	fire	forest birds	3	0.484848	0.602871
Zmihorski et al 2019	Sweden	fire	forest birds	3	0.494949	0.612797
Zmihorski et al 2019	Sweden	fire	forest birds	3	0.505051	0.62257
Zmihorski et al 2019	Sweden	fire	forest birds	3	0.515152	0.632191
Zmihorski et al 2019	Sweden	fire	forest birds	3	0.525253	0.641811
Zmihorski et al 2019	Sweden	fire	forest birds	3	0.535354	0.651373
Zmihorski et al 2019	Sweden	fire	forest birds	3	0.545455	0.660697
Zmihorski et al 2019	Sweden	fire	forest birds	3	0.555556	0.670021
Zmihorski et al 2019	Sweden	fire	forest birds	3	0.565657	0.679345
Zmihorski et al 2019	Sweden	fire	forest birds	3	0.575758	0.688409
Zmihorski et al 2019	Sweden	fire	forest birds	3	0.585859	0.697444
Zmihorski et al 2019	Sweden	fire	forest birds	3	0.59596	0.70648
Zmihorski et al 2019	Sweden	fire	forest birds	3	0.606061	0.715346
Zmihorski et al 2019	Sweden	fire	forest birds	3	0.616162	0.724099
Zmihorski et al 2019	Sweden	fire	forest birds	3	0.626263	0.732853
Zmihorski et al 2019	Sweden	fire	forest birds	3	0.636364	0.741524
Zmihorski et al 2019	Sweden	fire	forest birds	3	0.646465	0.750003
Zmihorski et al 2019	Sweden	fire	forest birds	3	0.656566	0.758481
Zmihorski et al 2019	Sweden	fire	forest birds	3	0.666667	0.76696
Zmihorski et al 2019	Sweden	fire	forest birds	3	0.676768	0.775169
Zmihorski et al 2019	Sweden	fire	forest birds	3	0.686869	0.783378
Zmihorski et al 2019	Sweden	fire	forest birds	3	0.69697	0.791587
Zmihorski et al 2019	Sweden	fire	forest birds	3	0.707071	0.799612
Zmihorski et al 2019	Sweden	fire	forest birds	3	0.717172	0.807557
Zmihorski et al 2019	Sweden	fire	forest birds	3	0.727273	0.815502
Zmihorski et al 2019	Sweden	fire	forest birds	3	0.737374	0.823343
Zmihorski et al 2019	Sweden	fire	forest birds	3	0.747475	0.831029
Zmihorski et al 2019	Sweden	fire	forest birds	3	0.757576	0.838714
Zmihorski et al 2019	Sweden	fire	forest birds	3	0.767677	0.846374
Zmihorski et al 2019	Sweden	fire	forest birds	3	0.777778	0.853804
Zmihorski et al 2019	Sweden	fire	forest birds	3	0.787879	0.861234
Zmihorski et al 2019	Sweden	fire	forest birds	3	0.79798	0.868664
Zmihorski et al 2019	Sweden	fire	forest birds	3	0.808081	0.875892
Zmihorski et al 2019	Sweden	fire	forest birds	3	0.818182	0.88307
Zmihorski et al 2019	Sweden	fire	forest birds	3	0.828283	0.890248
Zmihorski et al 2019	Sweden	fire	forest birds	3	0.838384	0.8973
Zmihorski et al 2019	Sweden	fire	forest birds	3	0.848485	0.904228
Zmihorski et al 2019	Sweden	fire	forest birds	3	0.858586	0.911156
Zmihorski et al 2019	Sweden	fire	forest birds	3	0.868687	0.918034
Zmihorski et al 2019	Sweden	fire	forest birds	3	0.878788	0.924714
Zmihorski et al 2019	Sweden	fire	forest birds	3	0.888889	0.931394
Zmihorski et al 2019	Sweden	fire	forest birds	3	0.89899	0.938074
Zmihorski et al 2019	Sweden	fire	forest birds	3	0.909091	0.944533
Zmihorski et al 2019	Sweden	fire	forest birds	3	0.919192	0.950966
Zmihorski et al 2019	Sweden	fire	forest birds	3	0.929293	0.9574
Zmihorski et al 2019	Sweden	fire	forest birds	3	0.939394	0.963686
Zmihorski et al 2019	Sweden	fire	forest birds	3	0.949495	0.969873
Zmihorski et al 2019	Sweden	fire	forest birds	3	0.959596	0.976061
Zmihorski et al 2019	Sweden	fire	forest birds	3	0.969697	0.982175
Zmihorski et al 2019	Sweden	fire	forest birds	3	0.979798	0.988116
Zmihorski et al 2019	Sweden	fire	forest birds	3	0.989899	0.994058
Zmihorski et al 2019	Sweden	fire	forest birds	3	1	1
Zmihorski et al 2019	Sweden	fire	forest birds	2	0	0
Zmihorski et al 2019	Sweden	fire	forest birds	2	0.010101	0.0290404
Zmihorski et al 2019	Sweden	fire	forest birds	2	0.020202	0.0580808
Zmihorski et al 2019	Sweden	fire	forest birds	2	0.030303	0.0861472
Zmihorski et al 2019	Sweden	fire	forest birds	2	0.040404	0.111291
Zmihorski et al 2019	Sweden	fire	forest birds	2	0.0505051	0.136436
Zmihorski et al 2019	Sweden	fire	forest birds	2	0.0606061	0.159969
Zmihorski et al 2019	Sweden	fire	forest birds	2	0.0707071	0.181892
Zmihorski et al 2019	Sweden	fire	forest birds	2	0.0808081	0.203815
Zmihorski et al 2019	Sweden	fire	forest birds	2	0.0909091	0.223743
Zmihorski et al 2019	Sweden	fire	forest birds	2	0.10101	0.243006
Zmihorski et al 2019	Sweden	fire	forest birds	2	0.111111	0.262269
Zmihorski et al 2019	Sweden	fire	forest birds	2	0.121212	0.279336
Zmihorski et al 2019	Sweden	fire	forest birds	2	0.131313	0.296404
Zmihorski et al 2019	Sweden	fire	forest birds	2	0.141414	0.313019
Zmihorski et al 2019	Sweden	fire	forest birds	2	0.151515	0.328277
Zmihorski et al 2019	Sweden	fire	forest birds	2	0.161616	0.343535
Zmihorski et al 2019	Sweden	fire	forest birds	2	0.171717	0.358046
Zmihorski et al 2019	Sweden	fire	forest birds	2	0.181818	0.371812
Zmihorski et al 2019	Sweden	fire	forest birds	2	0.191919	0.385577
Zmihorski et al 2019	Sweden	fire	forest birds	2	0.20202	0.39842
Zmihorski et al 2019	Sweden	fire	forest birds	2	0.212121	0.410955
Zmihorski et al 2019	Sweden	fire	forest birds	2	0.222222	0.42349
Zmihorski et al 2019	Sweden	fire	forest birds	2	0.232323	0.435011
Zmihorski et al 2019	Sweden	fire	forest birds	2	0.242424	0.446531
Zmihorski et al 2019	Sweden	fire	forest birds	2	0.252525	0.457843
Zmihorski et al 2019	Sweden	fire	forest birds	2	0.262626	0.468525
Zmihorski et al 2019	Sweden	fire	forest birds	2	0.272727	0.479208
Zmihorski et al 2019	Sweden	fire	forest birds	2	0.282828	0.489544
Zmihorski et al 2019	Sweden	fire	forest birds	2	0.292929	0.499534
Zmihorski et al 2019	Sweden	fire	forest birds	2	0.30303	0.509524
Zmihorski et al 2019	Sweden	fire	forest birds	2	0.313131	0.519084
Zmihorski et al 2019	Sweden	fire	forest birds	2	0.323232	0.528499
Zmihorski et al 2019	Sweden	fire	forest birds	2	0.333333	0.537915
Zmihorski et al 2019	Sweden	fire	forest birds	2	0.343434	0.546855
Zmihorski et al 2019	Sweden	fire	forest birds	2	0.353535	0.555794
Zmihorski et al 2019	Sweden	fire	forest birds	2	0.363636	0.564633
Zmihorski et al 2019	Sweden	fire	forest birds	2	0.373737	0.573175
Zmihorski et al 2019	Sweden	fire	forest birds	2	0.383838	0.581717
Zmihorski et al 2019	Sweden	fire	forest birds	2	0.393939	0.590092
Zmihorski et al 2019	Sweden	fire	forest birds	2	0.40404	0.598302
Zmihorski et al 2019	Sweden	fire	forest birds	2	0.414141	0.606511
Zmihorski et al 2019	Sweden	fire	forest birds	2	0.424242	0.61451
Zmihorski et al 2019	Sweden	fire	forest birds	2	0.434343	0.62244
Zmihorski et al 2019	Sweden	fire	forest birds	2	0.444444	0.63037
Zmihorski et al 2019	Sweden	fire	forest birds	2	0.454545	0.638063
Zmihorski et al 2019	Sweden	fire	forest birds	2	0.464646	0.645757
Zmihorski et al 2019	Sweden	fire	forest birds	2	0.474747	0.6534
Zmihorski et al 2019	Sweden	fire	forest birds	2	0.484848	0.660892
Zmihorski et al 2019	Sweden	fire	forest birds	2	0.494949	0.668385
Zmihorski et al 2019	Sweden	fire	forest birds	2	0.505051	0.675792
Zmihorski et al 2019	Sweden	fire	forest birds	2	0.515152	0.683112
Zmihorski et al 2019	Sweden	fire	forest birds	2	0.525253	0.690433
Zmihorski et al 2019	Sweden	fire	forest birds	2	0.535354	0.697643
Zmihorski et al 2019	Sweden	fire	forest birds	2	0.545455	0.704815
Zmihorski et al 2019	Sweden	fire	forest birds	2	0.555556	0.711988
Zmihorski et al 2019	Sweden	fire	forest birds	2	0.565657	0.719032
Zmihorski et al 2019	Sweden	fire	forest birds	2	0.575758	0.726077
Zmihorski et al 2019	Sweden	fire	forest birds	2	0.585859	0.733093
Zmihorski et al 2019	Sweden	fire	forest birds	2	0.59596	0.740025
Zmihorski et al 2019	Sweden	fire	forest birds	2	0.606061	0.746958
Zmihorski et al 2019	Sweden	fire	forest birds	2	0.616162	0.753841
Zmihorski et al 2019	Sweden	fire	forest birds	2	0.626263	0.760675
Zmihorski et al 2019	Sweden	fire	forest birds	2	0.636364	0.767509
Zmihorski et al 2019	Sweden	fire	forest birds	2	0.646465	0.774278
Zmihorski et al 2019	Sweden	fire	forest birds	2	0.656566	0.781026
Zmihorski et al 2019	Sweden	fire	forest birds	2	0.666667	0.787774
Zmihorski et al 2019	Sweden	fire	forest birds	2	0.676768	0.794445
Zmihorski et al 2019	Sweden	fire	forest birds	2	0.686869	0.801116
Zmihorski et al 2019	Sweden	fire	forest birds	2	0.69697	0.80777
Zmihorski et al 2019	Sweden	fire	forest birds	2	0.707071	0.814374
Zmihorski et al 2019	Sweden	fire	forest birds	2	0.717172	0.820978
Zmihorski et al 2019	Sweden	fire	forest birds	2	0.727273	0.827552
Zmihorski et al 2019	Sweden	fire	forest birds	2	0.737374	0.834096
Zmihorski et al 2019	Sweden	fire	forest birds	2	0.747475	0.84064
Zmihorski et al 2019	Sweden	fire	forest birds	2	0.757576	0.847145
Zmihorski et al 2019	Sweden	fire	forest birds	2	0.767677	0.853638
Zmihorski et al 2019	Sweden	fire	forest birds	2	0.777778	0.86013
Zmihorski et al 2019	Sweden	fire	forest birds	2	0.787879	0.866577
Zmihorski et al 2019	Sweden	fire	forest birds	2	0.79798	0.873024
Zmihorski et al 2019	Sweden	fire	forest birds	2	0.808081	0.879461
Zmihorski et al 2019	Sweden	fire	forest birds	2	0.818182	0.88587
Zmihorski et al 2019	Sweden	fire	forest birds	2	0.828283	0.892279
Zmihorski et al 2019	Sweden	fire	forest birds	2	0.838384	0.898672
Zmihorski et al 2019	Sweden	fire	forest birds	2	0.848485	0.905048
Zmihorski et al 2019	Sweden	fire	forest birds	2	0.858586	0.911425
Zmihorski et al 2019	Sweden	fire	forest birds	2	0.868687	0.917783
Zmihorski et al 2019	Sweden	fire	forest birds	2	0.878788	0.924134
Zmihorski et al 2019	Sweden	fire	forest birds	2	0.888889	0.930486
Zmihorski et al 2019	Sweden	fire	forest birds	2	0.89899	0.936818
Zmihorski et al 2019	Sweden	fire	forest birds	2	0.909091	0.94315
Zmihorski et al 2019	Sweden	fire	forest birds	2	0.919192	0.949479
Zmihorski et al 2019	Sweden	fire	forest birds	2	0.929293	0.955799
Zmihorski et al 2019	Sweden	fire	forest birds	2	0.939394	0.962118
Zmihorski et al 2019	Sweden	fire	forest birds	2	0.949495	0.968434
Zmihorski et al 2019	Sweden	fire	forest birds	2	0.959596	0.974747
Zmihorski et al 2019	Sweden	fire	forest birds	2	0.969697	0.981061
Zmihorski et al 2019	Sweden	fire	forest birds	2	0.979798	0.987374
Zmihorski et al 2019	Sweden	fire	forest birds	2	0.989899	0.993687
Zmihorski et al 2019	Sweden	fire	forest birds	2	1	1
Zmihorski et al 2019	Sweden	fire	forest birds	1	0	0
Zmihorski et al 2019	Sweden	fire	forest birds	1	0.010101	0.0244108
Zmihorski et al 2019	Sweden	fire	forest birds	1	0.020202	0.0488215
Zmihorski et al 2019	Sweden	fire	forest birds	1	0.030303	0.0727061
Zmihorski et al 2019	Sweden	fire	forest birds	1	0.040404	0.0940469
Zmihorski et al 2019	Sweden	fire	forest birds	1	0.0505051	0.115388
Zmihorski et al 2019	Sweden	fire	forest birds	1	0.0606061	0.135855
Zmihorski et al 2019	Sweden	fire	forest birds	1	0.0707071	0.154648
Zmihorski et al 2019	Sweden	fire	forest birds	1	0.0808081	0.173441
Zmihorski et al 2019	Sweden	fire	forest birds	1	0.0909091	0.191152
Zmihorski et al 2019	Sweden	fire	forest birds	1	0.10101	0.20784
Zmihorski et al 2019	Sweden	fire	forest birds	1	0.111111	0.224528
Zmihorski et al 2019	Sweden	fire	forest birds	1	0.121212	0.240029
Zmihorski et al 2019	Sweden	fire	forest birds	1	0.131313	0.254986
Zmihorski et al 2019	Sweden	fire	forest birds	1	0.141414	0.269943
Zmihorski et al 2019	Sweden	fire	forest birds	1	0.151515	0.283685
Zmihorski et al 2019	Sweden	fire	forest birds	1	0.161616	0.297224
Zmihorski et al 2019	Sweden	fire	forest birds	1	0.171717	0.31073
Zmihorski et al 2019	Sweden	fire	forest birds	1	0.181818	0.323113
Zmihorski et al 2019	Sweden	fire	forest birds	1	0.191919	0.335497
Zmihorski et al 2019	Sweden	fire	forest birds	1	0.20202	0.347692
Zmihorski et al 2019	Sweden	fire	forest birds	1	0.212121	0.359137
Zmihorski et al 2019	Sweden	fire	forest birds	1	0.222222	0.370582
Zmihorski et al 2019	Sweden	fire	forest birds	1	0.232323	0.381745
Zmihorski et al 2019	Sweden	fire	forest birds	1	0.242424	0.39243
Zmihorski et al 2019	Sweden	fire	forest birds	1	0.252525	0.403116
Zmihorski et al 2019	Sweden	fire	forest birds	1	0.262626	0.413469
Zmihorski et al 2019	Sweden	fire	forest birds	1	0.272727	0.423542
Zmihorski et al 2019	Sweden	fire	forest birds	1	0.282828	0.433615
Zmihorski et al 2019	Sweden	fire	forest birds	1	0.292929	0.443337
Zmihorski et al 2019	Sweden	fire	forest birds	1	0.30303	0.452918
Zmihorski et al 2019	Sweden	fire	forest birds	1	0.313131	0.462499
Zmihorski et al 2019	Sweden	fire	forest birds	1	0.323232	0.471731
Zmihorski et al 2019	Sweden	fire	forest birds	1	0.333333	0.480917
Zmihorski et al 2019	Sweden	fire	forest birds	1	0.343434	0.490084
Zmihorski et al 2019	Sweden	fire	forest birds	1	0.353535	0.498954
Zmihorski et al 2019	Sweden	fire	forest birds	1	0.363636	0.507823
Zmihorski et al 2019	Sweden	fire	forest birds	1	0.373737	0.516634
Zmihorski et al 2019	Sweden	fire	forest birds	1	0.383838	0.525249
Zmihorski et al 2019	Sweden	fire	forest birds	1	0.393939	0.533864
Zmihorski et al 2019	Sweden	fire	forest birds	1	0.40404	0.542398
Zmihorski et al 2019	Sweden	fire	forest birds	1	0.414141	0.550809
Zmihorski et al 2019	Sweden	fire	forest birds	1	0.424242	0.559221
Zmihorski et al 2019	Sweden	fire	forest birds	1	0.434343	0.567538
Zmihorski et al 2019	Sweden	fire	forest birds	1	0.444444	0.575785
Zmihorski et al 2019	Sweden	fire	forest birds	1	0.454545	0.584032
Zmihorski et al 2019	Sweden	fire	forest birds	1	0.464646	0.592181
Zmihorski et al 2019	Sweden	fire	forest birds	1	0.474747	0.600296
Zmihorski et al 2019	Sweden	fire	forest birds	1	0.484848	0.60841
Zmihorski et al 2019	Sweden	fire	forest birds	1	0.494949	0.616426
Zmihorski et al 2019	Sweden	fire	forest birds	1	0.505051	0.624434
Zmihorski et al 2019	Sweden	fire	forest birds	1	0.515152	0.632433
Zmihorski et al 2019	Sweden	fire	forest birds	1	0.525253	0.640353
Zmihorski et al 2019	Sweden	fire	forest birds	1	0.535354	0.648272
Zmihorski et al 2019	Sweden	fire	forest birds	1	0.545455	0.656173
Zmihorski et al 2019	Sweden	fire	forest birds	1	0.555556	0.664021
Zmihorski et al 2019	Sweden	fire	forest birds	1	0.565657	0.671869
Zmihorski et al 2019	Sweden	fire	forest birds	1	0.575758	0.679692
Zmihorski et al 2019	Sweden	fire	forest birds	1	0.585859	0.687481
Zmihorski et al 2019	Sweden	fire	forest birds	1	0.59596	0.69527
Zmihorski et al 2019	Sweden	fire	forest birds	1	0.606061	0.70303
Zmihorski et al 2019	Sweden	fire	forest birds	1	0.616162	0.710771
Zmihorski et al 2019	Sweden	fire	forest birds	1	0.626263	0.718512
Zmihorski et al 2019	Sweden	fire	forest birds	1	0.636364	0.726223
Zmihorski et al 2019	Sweden	fire	forest birds	1	0.646465	0.733924
Zmihorski et al 2019	Sweden	fire	forest birds	1	0.656566	0.741626
Zmihorski et al 2019	Sweden	fire	forest birds	1	0.666667	0.749297
Zmihorski et al 2019	Sweden	fire	forest birds	1	0.676768	0.756966
Zmihorski et al 2019	Sweden	fire	forest birds	1	0.686869	0.764633
Zmihorski et al 2019	Sweden	fire	forest birds	1	0.69697	0.772276
Zmihorski et al 2019	Sweden	fire	forest birds	1	0.707071	0.77992
Zmihorski et al 2019	Sweden	fire	forest birds	1	0.717172	0.787558
Zmihorski et al 2019	Sweden	fire	forest birds	1	0.727273	0.795181
Zmihorski et al 2019	Sweden	fire	forest birds	1	0.737374	0.802804
Zmihorski et al 2019	Sweden	fire	forest birds	1	0.747475	0.81042
Zmihorski et al 2019	Sweden	fire	forest birds	1	0.757576	0.818027
Zmihorski et al 2019	Sweden	fire	forest birds	1	0.767677	0.825634
Zmihorski et al 2019	Sweden	fire	forest birds	1	0.777778	0.833234
Zmihorski et al 2019	Sweden	fire	forest birds	1	0.787879	0.84083
Zmihorski et al 2019	Sweden	fire	forest birds	1	0.79798	0.848425
Zmihorski et al 2019	Sweden	fire	forest birds	1	0.808081	0.856014
Zmihorski et al 2019	Sweden	fire	forest birds	1	0.818182	0.863601
Zmihorski et al 2019	Sweden	fire	forest birds	1	0.828283	0.871188
Zmihorski et al 2019	Sweden	fire	forest birds	1	0.838384	0.878769
Zmihorski et al 2019	Sweden	fire	forest birds	1	0.848485	0.886351
Zmihorski et al 2019	Sweden	fire	forest birds	1	0.858586	0.893932
Zmihorski et al 2019	Sweden	fire	forest birds	1	0.868687	0.90151
Zmihorski et al 2019	Sweden	fire	forest birds	1	0.878788	0.909088
Zmihorski et al 2019	Sweden	fire	forest birds	1	0.888889	0.916665
Zmihorski et al 2019	Sweden	fire	forest birds	1	0.89899	0.924242
Zmihorski et al 2019	Sweden	fire	forest birds	1	0.909091	0.931818
Zmihorski et al 2019	Sweden	fire	forest birds	1	0.919192	0.939394
Zmihorski et al 2019	Sweden	fire	forest birds	1	0.929293	0.94697
Zmihorski et al 2019	Sweden	fire	forest birds	1	0.939394	0.954545
Zmihorski et al 2019	Sweden	fire	forest birds	1	0.949495	0.962121
Zmihorski et al 2019	Sweden	fire	forest birds	1	0.959596	0.969697
Zmihorski et al 2019	Sweden	fire	forest birds	1	0.969697	0.977273
Zmihorski et al 2019	Sweden	fire	forest birds	1	0.979798	0.984848
Zmihorski et al 2019	Sweden	fire	forest birds	1	0.989899	0.992424
Zmihorski et al 2019	Sweden	fire	forest birds	1	1	1
Zmihorski et al 2019	Sweden	fire	forest birds	4	0	0
Zmihorski et al 2019	Sweden	fire	forest birds	4	0.010101	0.0156107
Zmihorski et al 2019	Sweden	fire	forest birds	4	0.020202	0.0312213
Zmihorski et al 2019	Sweden	fire	forest birds	4	0.030303	0.0467927
Zmihorski et al 2019	Sweden	fire	forest birds	4	0.040404	0.0619581
Zmihorski et al 2019	Sweden	fire	forest birds	4	0.0505051	0.0771235
Zmihorski et al 2019	Sweden	fire	forest birds	4	0.0606061	0.0922122
Zmihorski et al 2019	Sweden	fire	forest birds	4	0.0707071	0.106943
Zmihorski et al 2019	Sweden	fire	forest birds	4	0.0808081	0.121674
Zmihorski et al 2019	Sweden	fire	forest birds	4	0.0909091	0.136292
Zmihorski et al 2019	Sweden	fire	forest birds	4	0.10101	0.150598
Zmihorski et al 2019	Sweden	fire	forest birds	4	0.111111	0.164904
Zmihorski et al 2019	Sweden	fire	forest birds	4	0.121212	0.179065
Zmihorski et al 2019	Sweden	fire	forest birds	4	0.131313	0.192957
Zmihorski et al 2019	Sweden	fire	forest birds	4	0.141414	0.206849
Zmihorski et al 2019	Sweden	fire	forest birds	4	0.151515	0.220564
Zmihorski et al 2019	Sweden	fire	forest birds	4	0.161616	0.234053
Zmihorski et al 2019	Sweden	fire	forest birds	4	0.171717	0.247541
Zmihorski et al 2019	Sweden	fire	forest birds	4	0.181818	0.260822
Zmihorski et al 2019	Sweden	fire	forest birds	4	0.191919	0.273918
Zmihorski et al 2019	Sweden	fire	forest birds	4	0.20202	0.287014
Zmihorski et al 2019	Sweden	fire	forest birds	4	0.212121	0.299873
Zmihorski et al 2019	Sweden	fire	forest birds	4	0.222222	0.312587
Zmihorski et al 2019	Sweden	fire	forest birds	4	0.232323	0.3253
Zmihorski et al 2019	Sweden	fire	forest birds	4	0.242424	0.33775
Zmihorski et al 2019	Sweden	fire	forest birds	4	0.252525	0.350091
Zmihorski et al 2019	Sweden	fire	forest birds	4	0.262626	0.362432
Zmihorski et al 2019	Sweden	fire	forest birds	4	0.272727	0.374486
Zmihorski et al 2019	Sweden	fire	forest birds	4	0.282828	0.386466
Zmihorski et al 2019	Sweden	fire	forest birds	4	0.292929	0.398445
Zmihorski et al 2019	Sweden	fire	forest birds	4	0.30303	0.410114
Zmihorski et al 2019	Sweden	fire	forest birds	4	0.313131	0.421742
Zmihorski et al 2019	Sweden	fire	forest birds	4	0.323232	0.43337
Zmihorski et al 2019	Sweden	fire	forest birds	4	0.333333	0.444667
Zmihorski et al 2019	Sweden	fire	forest birds	4	0.343434	0.455954
Zmihorski et al 2019	Sweden	fire	forest birds	4	0.353535	0.467222
Zmihorski et al 2019	Sweden	fire	forest birds	4	0.363636	0.478179
Zmihorski et al 2019	Sweden	fire	forest birds	4	0.373737	0.489135
Zmihorski et al 2019	Sweden	fire	forest birds	4	0.383838	0.500045
Zmihorski et al 2019	Sweden	fire	forest birds	4	0.393939	0.510682
Zmihorski et al 2019	Sweden	fire	forest birds	4	0.40404	0.521318
Zmihorski et al 2019	Sweden	fire	forest birds	4	0.414141	0.531882
Zmihorski et al 2019	Sweden	fire	forest birds	4	0.424242	0.542209
Zmihorski et al 2019	Sweden	fire	forest birds	4	0.434343	0.552536
Zmihorski et al 2019	Sweden	fire	forest birds	4	0.444444	0.562767
Zmihorski et al 2019	Sweden	fire	forest birds	4	0.454545	0.572795
Zmihorski et al 2019	Sweden	fire	forest birds	4	0.464646	0.582823
Zmihorski et al 2019	Sweden	fire	forest birds	4	0.474747	0.592732
Zmihorski et al 2019	Sweden	fire	forest birds	4	0.484848	0.602471
Zmihorski et al 2019	Sweden	fire	forest birds	4	0.494949	0.61221
Zmihorski et al 2019	Sweden	fire	forest birds	4	0.505051	0.62181
Zmihorski et al 2019	Sweden	fire	forest birds	4	0.515152	0.631271
Zmihorski et al 2019	Sweden	fire	forest birds	4	0.525253	0.640732
Zmihorski et al 2019	Sweden	fire	forest birds	4	0.535354	0.650036
Zmihorski et al 2019	Sweden	fire	forest birds	4	0.545455	0.659229
Zmihorski et al 2019	Sweden	fire	forest birds	4	0.555556	0.668422
Zmihorski et al 2019	Sweden	fire	forest birds	4	0.565657	0.677441
Zmihorski et al 2019	Sweden	fire	forest birds	4	0.575758	0.686377
Zmihorski et al 2019	Sweden	fire	forest birds	4	0.585859	0.695313
Zmihorski et al 2019	Sweden	fire	forest birds	4	0.59596	0.70406
Zmihorski et al 2019	Sweden	fire	forest birds	4	0.606061	0.712749
Zmihorski et al 2019	Sweden	fire	forest birds	4	0.616162	0.721437
Zmihorski et al 2019	Sweden	fire	forest birds	4	0.626263	0.729924
Zmihorski et al 2019	Sweden	fire	forest birds	4	0.636364	0.738377
Zmihorski et al 2019	Sweden	fire	forest birds	4	0.646465	0.746829
Zmihorski et al 2019	Sweden	fire	forest birds	4	0.656566	0.755069
Zmihorski et al 2019	Sweden	fire	forest birds	4	0.666667	0.763295
Zmihorski et al 2019	Sweden	fire	forest birds	4	0.676768	0.771515
Zmihorski et al 2019	Sweden	fire	forest birds	4	0.686869	0.779525
Zmihorski et al 2019	Sweden	fire	forest birds	4	0.69697	0.787536
Zmihorski et al 2019	Sweden	fire	forest birds	4	0.707071	0.795522
Zmihorski et al 2019	Sweden	fire	forest birds	4	0.717172	0.803327
Zmihorski et al 2019	Sweden	fire	forest birds	4	0.727273	0.811133
Zmihorski et al 2019	Sweden	fire	forest birds	4	0.737374	0.818898
Zmihorski et al 2019	Sweden	fire	forest birds	4	0.747475	0.826508
Zmihorski et al 2019	Sweden	fire	forest birds	4	0.757576	0.834119
Zmihorski et al 2019	Sweden	fire	forest birds	4	0.767677	0.841675
Zmihorski et al 2019	Sweden	fire	forest birds	4	0.777778	0.849102
Zmihorski et al 2019	Sweden	fire	forest birds	4	0.787879	0.856528
Zmihorski et al 2019	Sweden	fire	forest birds	4	0.79798	0.863887
Zmihorski et al 2019	Sweden	fire	forest birds	4	0.808081	0.87114
Zmihorski et al 2019	Sweden	fire	forest birds	4	0.818182	0.878392
Zmihorski et al 2019	Sweden	fire	forest birds	4	0.828283	0.885567
Zmihorski et al 2019	Sweden	fire	forest birds	4	0.838384	0.892656
Zmihorski et al 2019	Sweden	fire	forest birds	4	0.848485	0.899745
Zmihorski et al 2019	Sweden	fire	forest birds	4	0.858586	0.906748
Zmihorski et al 2019	Sweden	fire	forest birds	4	0.868687	0.913684
Zmihorski et al 2019	Sweden	fire	forest birds	4	0.878788	0.92062
Zmihorski et al 2019	Sweden	fire	forest birds	4	0.888889	0.927463
Zmihorski et al 2019	Sweden	fire	forest birds	4	0.89899	0.934256
Zmihorski et al 2019	Sweden	fire	forest birds	4	0.909091	0.941049
Zmihorski et al 2019	Sweden	fire	forest birds	4	0.919192	0.947745
Zmihorski et al 2019	Sweden	fire	forest birds	4	0.929293	0.954406
Zmihorski et al 2019	Sweden	fire	forest birds	4	0.939394	0.961067
Zmihorski et al 2019	Sweden	fire	forest birds	4	0.949495	0.967628
Zmihorski et al 2019	Sweden	fire	forest birds	4	0.959596	0.974167
Zmihorski et al 2019	Sweden	fire	forest birds	4	0.969697	0.980706
Zmihorski et al 2019	Sweden	fire	forest birds	4	0.979798	0.987144
Zmihorski et al 2019	Sweden	fire	forest birds	4	0.989899	0.993572
Zmihorski et al 2019	Sweden	fire	forest birds	4	1	1
Zmihorski et al 2019	Sweden	fire	forest birds	3	0	0
Zmihorski et al 2019	Sweden	fire	forest birds	3	0.010101	0.0176768
Zmihorski et al 2019	Sweden	fire	forest birds	3	0.020202	0.0353535
Zmihorski et al 2019	Sweden	fire	forest birds	3	0.030303	0.0530303
Zmihorski et al 2019	Sweden	fire	forest birds	3	0.040404	0.0700975
Zmihorski et al 2019	Sweden	fire	forest birds	3	0.0505051	0.0869035
Zmihorski et al 2019	Sweden	fire	forest birds	3	0.0606061	0.10371
Zmihorski et al 2019	Sweden	fire	forest birds	3	0.0707071	0.120186
Zmihorski et al 2019	Sweden	fire	forest birds	3	0.0808081	0.136168
Zmihorski et al 2019	Sweden	fire	forest birds	3	0.0909091	0.15215
Zmihorski et al 2019	Sweden	fire	forest birds	3	0.10101	0.168054
Zmihorski et al 2019	Sweden	fire	forest birds	3	0.111111	0.183257
Zmihorski et al 2019	Sweden	fire	forest birds	3	0.121212	0.19846
Zmihorski et al 2019	Sweden	fire	forest birds	3	0.131313	0.213663
Zmihorski et al 2019	Sweden	fire	forest birds	3	0.141414	0.228278
Zmihorski et al 2019	Sweden	fire	forest birds	3	0.151515	0.242746
Zmihorski et al 2019	Sweden	fire	forest birds	3	0.161616	0.257214
Zmihorski et al 2019	Sweden	fire	forest birds	3	0.171717	0.271335
Zmihorski et al 2019	Sweden	fire	forest birds	3	0.181818	0.285111
Zmihorski et al 2019	Sweden	fire	forest birds	3	0.191919	0.298887
Zmihorski et al 2019	Sweden	fire	forest birds	3	0.20202	0.312532
Zmihorski et al 2019	Sweden	fire	forest birds	3	0.212121	0.325656
Zmihorski et al 2019	Sweden	fire	forest birds	3	0.222222	0.33878
Zmihorski et al 2019	Sweden	fire	forest birds	3	0.232323	0.351904
Zmihorski et al 2019	Sweden	fire	forest birds	3	0.242424	0.364478
Zmihorski et al 2019	Sweden	fire	forest birds	3	0.252525	0.376991
Zmihorski et al 2019	Sweden	fire	forest birds	3	0.262626	0.389503
Zmihorski et al 2019	Sweden	fire	forest birds	3	0.272727	0.401672
Zmihorski et al 2019	Sweden	fire	forest birds	3	0.282828	0.413611
Zmihorski et al 2019	Sweden	fire	forest birds	3	0.292929	0.425551
Zmihorski et al 2019	Sweden	fire	forest birds	3	0.30303	0.437329
Zmihorski et al 2019	Sweden	fire	forest birds	3	0.313131	0.448732
Zmihorski et al 2019	Sweden	fire	forest birds	3	0.323232	0.460135
Zmihorski et al 2019	Sweden	fire	forest birds	3	0.333333	0.471538
Zmihorski et al 2019	Sweden	fire	forest birds	3	0.343434	0.48244
Zmihorski et al 2019	Sweden	fire	forest birds	3	0.353535	0.493343
Zmihorski et al 2019	Sweden	fire	forest birds	3	0.363636	0.504245
Zmihorski et al 2019	Sweden	fire	forest birds	3	0.373737	0.514821
Zmihorski et al 2019	Sweden	fire	forest birds	3	0.383838	0.525257
Zmihorski et al 2019	Sweden	fire	forest birds	3	0.393939	0.535693
Zmihorski et al 2019	Sweden	fire	forest birds	3	0.40404	0.545955
Zmihorski et al 2019	Sweden	fire	forest birds	3	0.414141	0.555957
Zmihorski et al 2019	Sweden	fire	forest birds	3	0.424242	0.565959
Zmihorski et al 2019	Sweden	fire	forest birds	3	0.434343	0.575921
Zmihorski et al 2019	Sweden	fire	forest birds	3	0.444444	0.585521
Zmihorski et al 2019	Sweden	fire	forest birds	3	0.454545	0.595121
Zmihorski et al 2019	Sweden	fire	forest birds	3	0.464646	0.604721
Zmihorski et al 2019	Sweden	fire	forest birds	3	0.474747	0.614023
Zmihorski et al 2019	Sweden	fire	forest birds	3	0.484848	0.623251
Zmihorski et al 2019	Sweden	fire	forest birds	3	0.494949	0.632479
Zmihorski et al 2019	Sweden	fire	forest birds	3	0.505051	0.641535
Zmihorski et al 2019	Sweden	fire	forest birds	3	0.515152	0.650419
Zmihorski et al 2019	Sweden	fire	forest birds	3	0.525253	0.659304
Zmihorski et al 2019	Sweden	fire	forest birds	3	0.535354	0.668125
Zmihorski et al 2019	Sweden	fire	forest birds	3	0.545455	0.676693
Zmihorski et al 2019	Sweden	fire	forest birds	3	0.555556	0.685261
Zmihorski et al 2019	Sweden	fire	forest birds	3	0.565657	0.693829
Zmihorski et al 2019	Sweden	fire	forest birds	3	0.575758	0.702136
Zmihorski et al 2019	Sweden	fire	forest birds	3	0.585859	0.710414
Zmihorski et al 2019	Sweden	fire	forest birds	3	0.59596	0.718692
Zmihorski et al 2019	Sweden	fire	forest birds	3	0.606061	0.726811
Zmihorski et al 2019	Sweden	fire	forest birds	3	0.616162	0.734823
Zmihorski et al 2019	Sweden	fire	forest birds	3	0.626263	0.742835
Zmihorski et al 2019	Sweden	fire	forest birds	3	0.636364	0.750774
Zmihorski et al 2019	Sweden	fire	forest birds	3	0.646465	0.758544
Zmihorski et al 2019	Sweden	fire	forest birds	3	0.656566	0.766314
Zmihorski et al 2019	Sweden	fire	forest birds	3	0.666667	0.774083
Zmihorski et al 2019	Sweden	fire	forest birds	3	0.676768	0.781632
Zmihorski et al 2019	Sweden	fire	forest birds	3	0.686869	0.789181
Zmihorski et al 2019	Sweden	fire	forest birds	3	0.69697	0.79673
Zmihorski et al 2019	Sweden	fire	forest birds	3	0.707071	0.804138
Zmihorski et al 2019	Sweden	fire	forest birds	3	0.717172	0.811487
Zmihorski et al 2019	Sweden	fire	forest birds	3	0.727273	0.818835
Zmihorski et al 2019	Sweden	fire	forest birds	3	0.737374	0.826111
Zmihorski et al 2019	Sweden	fire	forest birds	3	0.747475	0.833278
Zmihorski et al 2019	Sweden	fire	forest birds	3	0.757576	0.840445
Zmihorski et al 2019	Sweden	fire	forest birds	3	0.767677	0.847595
Zmihorski et al 2019	Sweden	fire	forest birds	3	0.777778	0.854598
Zmihorski et al 2019	Sweden	fire	forest birds	3	0.787879	0.861602
Zmihorski et al 2019	Sweden	fire	forest birds	3	0.79798	0.868605
Zmihorski et al 2019	Sweden	fire	forest birds	3	0.808081	0.87549
Zmihorski et al 2019	Sweden	fire	forest birds	3	0.818182	0.882346
Zmihorski et al 2019	Sweden	fire	forest birds	3	0.828283	0.889201
Zmihorski et al 2019	Sweden	fire	forest birds	3	0.838384	0.895991
Zmihorski et al 2019	Sweden	fire	forest birds	3	0.848485	0.902714
Zmihorski et al 2019	Sweden	fire	forest birds	3	0.858586	0.909436
Zmihorski et al 2019	Sweden	fire	forest birds	3	0.868687	0.916136
Zmihorski et al 2019	Sweden	fire	forest birds	3	0.878788	0.922739
Zmihorski et al 2019	Sweden	fire	forest birds	3	0.888889	0.929343
Zmihorski et al 2019	Sweden	fire	forest birds	3	0.89899	0.935947
Zmihorski et al 2019	Sweden	fire	forest birds	3	0.909091	0.942454
Zmihorski et al 2019	Sweden	fire	forest birds	3	0.919192	0.948951
Zmihorski et al 2019	Sweden	fire	forest birds	3	0.929293	0.955447
Zmihorski et al 2019	Sweden	fire	forest birds	3	0.939394	0.961886
Zmihorski et al 2019	Sweden	fire	forest birds	3	0.949495	0.968286
Zmihorski et al 2019	Sweden	fire	forest birds	3	0.959596	0.974687
Zmihorski et al 2019	Sweden	fire	forest birds	3	0.969697	0.981061
Zmihorski et al 2019	Sweden	fire	forest birds	3	0.979798	0.987374
Zmihorski et al 2019	Sweden	fire	forest birds	3	0.989899	0.993687
Zmihorski et al 2019	Sweden	fire	forest birds	3	1	1
Zmihorski et al 2019	Sweden	fire	forest birds	2	0	0
Zmihorski et al 2019	Sweden	fire	forest birds	2	0.010101	0.0249867
Zmihorski et al 2019	Sweden	fire	forest birds	2	0.020202	0.0499734
Zmihorski et al 2019	Sweden	fire	forest birds	2	0.030303	0.0741323
Zmihorski et al 2019	Sweden	fire	forest birds	2	0.040404	0.0958077
Zmihorski et al 2019	Sweden	fire	forest birds	2	0.0505051	0.117483
Zmihorski et al 2019	Sweden	fire	forest birds	2	0.0606061	0.137819
Zmihorski et al 2019	Sweden	fire	forest birds	2	0.0707071	0.156816
Zmihorski et al 2019	Sweden	fire	forest birds	2	0.0808081	0.175813
Zmihorski et al 2019	Sweden	fire	forest birds	2	0.0909091	0.193189
Zmihorski et al 2019	Sweden	fire	forest birds	2	0.10101	0.210026
Zmihorski et al 2019	Sweden	fire	forest birds	2	0.111111	0.226862
Zmihorski et al 2019	Sweden	fire	forest birds	2	0.121212	0.241962
Zmihorski et al 2019	Sweden	fire	forest birds	2	0.131313	0.257061
Zmihorski et al 2019	Sweden	fire	forest birds	2	0.141414	0.271812
Zmihorski et al 2019	Sweden	fire	forest birds	2	0.151515	0.285517
Zmihorski et al 2019	Sweden	fire	forest birds	2	0.161616	0.299223
Zmihorski et al 2019	Sweden	fire	forest birds	2	0.171717	0.31237
Zmihorski et al 2019	Sweden	fire	forest birds	2	0.181818	0.324959
Zmihorski et al 2019	Sweden	fire	forest birds	2	0.191919	0.337547
Zmihorski et al 2019	Sweden	fire	forest birds	2	0.20202	0.349466
Zmihorski et al 2019	Sweden	fire	forest birds	2	0.212121	0.36116
Zmihorski et al 2019	Sweden	fire	forest birds	2	0.222222	0.372855
Zmihorski et al 2019	Sweden	fire	forest birds	2	0.232323	0.383833
Zmihorski et al 2019	Sweden	fire	forest birds	2	0.242424	0.394811
Zmihorski et al 2019	Sweden	fire	forest birds	2	0.252525	0.405646
Zmihorski et al 2019	Sweden	fire	forest birds	2	0.262626	0.416049
Zmihorski et al 2019	Sweden	fire	forest birds	2	0.272727	0.426452
Zmihorski et al 2019	Sweden	fire	forest birds	2	0.282828	0.436623
Zmihorski et al 2019	Sweden	fire	forest birds	2	0.292929	0.446562
Zmihorski et al 2019	Sweden	fire	forest birds	2	0.30303	0.456502
Zmihorski et al 2019	Sweden	fire	forest birds	2	0.313131	0.466159
Zmihorski et al 2019	Sweden	fire	forest birds	2	0.323232	0.475722
Zmihorski et al 2019	Sweden	fire	forest birds	2	0.333333	0.485286
Zmihorski et al 2019	Sweden	fire	forest birds	2	0.343434	0.494541
Zmihorski et al 2019	Sweden	fire	forest birds	2	0.353535	0.503797
Zmihorski et al 2019	Sweden	fire	forest birds	2	0.363636	0.512989
Zmihorski et al 2019	Sweden	fire	forest birds	2	0.373737	0.521991
Zmihorski et al 2019	Sweden	fire	forest birds	2	0.383838	0.530992
Zmihorski et al 2019	Sweden	fire	forest birds	2	0.393939	0.539887
Zmihorski et al 2019	Sweden	fire	forest birds	2	0.40404	0.548675
Zmihorski et al 2019	Sweden	fire	forest birds	2	0.414141	0.557464
Zmihorski et al 2019	Sweden	fire	forest birds	2	0.424242	0.566117
Zmihorski et al 2019	Sweden	fire	forest birds	2	0.434343	0.574724
Zmihorski et al 2019	Sweden	fire	forest birds	2	0.444444	0.583332
Zmihorski et al 2019	Sweden	fire	forest birds	2	0.454545	0.591783
Zmihorski et al 2019	Sweden	fire	forest birds	2	0.464646	0.600234
Zmihorski et al 2019	Sweden	fire	forest birds	2	0.474747	0.608651
Zmihorski et al 2019	Sweden	fire	forest birds	2	0.484848	0.616965
Zmihorski et al 2019	Sweden	fire	forest birds	2	0.494949	0.625278
Zmihorski et al 2019	Sweden	fire	forest birds	2	0.505051	0.633531
Zmihorski et al 2019	Sweden	fire	forest birds	2	0.515152	0.641723
Zmihorski et al 2019	Sweden	fire	forest birds	2	0.525253	0.649914
Zmihorski et al 2019	Sweden	fire	forest birds	2	0.535354	0.658022
Zmihorski et al 2019	Sweden	fire	forest birds	2	0.545455	0.666103
Zmihorski et al 2019	Sweden	fire	forest birds	2	0.555556	0.674184
Zmihorski et al 2019	Sweden	fire	forest birds	2	0.565657	0.682163
Zmihorski et al 2019	Sweden	fire	forest birds	2	0.575758	0.690142
Zmihorski et al 2019	Sweden	fire	forest birds	2	0.585859	0.698097
Zmihorski et al 2019	Sweden	fire	forest birds	2	0.59596	0.705982
Zmihorski et al 2019	Sweden	fire	forest birds	2	0.606061	0.713866
Zmihorski et al 2019	Sweden	fire	forest birds	2	0.616162	0.721707
Zmihorski et al 2019	Sweden	fire	forest birds	2	0.626263	0.729503
Zmihorski et al 2019	Sweden	fire	forest birds	2	0.636364	0.737299
Zmihorski et al 2019	Sweden	fire	forest birds	2	0.646465	0.745033
Zmihorski et al 2019	Sweden	fire	forest birds	2	0.656566	0.752745
Zmihorski et al 2019	Sweden	fire	forest birds	2	0.666667	0.760458
Zmihorski et al 2019	Sweden	fire	forest birds	2	0.676768	0.768092
Zmihorski et al 2019	Sweden	fire	forest birds	2	0.686869	0.775725
Zmihorski et al 2019	Sweden	fire	forest birds	2	0.69697	0.78334
Zmihorski et al 2019	Sweden	fire	forest birds	2	0.707071	0.790898
Zmihorski et al 2019	Sweden	fire	forest birds	2	0.717172	0.798456
Zmihorski et al 2019	Sweden	fire	forest birds	2	0.727273	0.805978
Zmihorski et al 2019	Sweden	fire	forest birds	2	0.737374	0.813463
Zmihorski et al 2019	Sweden	fire	forest birds	2	0.747475	0.820948
Zmihorski et al 2019	Sweden	fire	forest birds	2	0.757576	0.828381
Zmihorski et al 2019	Sweden	fire	forest birds	2	0.767677	0.835797
Zmihorski et al 2019	Sweden	fire	forest birds	2	0.777778	0.843212
Zmihorski et al 2019	Sweden	fire	forest birds	2	0.787879	0.85056
Zmihorski et al 2019	Sweden	fire	forest birds	2	0.79798	0.857908
Zmihorski et al 2019	Sweden	fire	forest birds	2	0.808081	0.86524
Zmihorski et al 2019	Sweden	fire	forest birds	2	0.818182	0.872522
Zmihorski et al 2019	Sweden	fire	forest birds	2	0.828283	0.879804
Zmihorski et al 2019	Sweden	fire	forest birds	2	0.838384	0.887054
Zmihorski et al 2019	Sweden	fire	forest birds	2	0.848485	0.894273
Zmihorski et al 2019	Sweden	fire	forest birds	2	0.858586	0.901491
Zmihorski et al 2019	Sweden	fire	forest birds	2	0.868687	0.908662
Zmihorski et al 2019	Sweden	fire	forest birds	2	0.878788	0.915818
Zmihorski et al 2019	Sweden	fire	forest birds	2	0.888889	0.922973
Zmihorski et al 2019	Sweden	fire	forest birds	2	0.89899	0.930067
Zmihorski et al 2019	Sweden	fire	forest birds	2	0.909091	0.937161
Zmihorski et al 2019	Sweden	fire	forest birds	2	0.919192	0.944239
Zmihorski et al 2019	Sweden	fire	forest birds	2	0.929293	0.951272
Zmihorski et al 2019	Sweden	fire	forest birds	2	0.939394	0.958305
Zmihorski et al 2019	Sweden	fire	forest birds	2	0.949495	0.965307
Zmihorski et al 2019	Sweden	fire	forest birds	2	0.959596	0.972279
Zmihorski et al 2019	Sweden	fire	forest birds	2	0.969697	0.979251
Zmihorski et al 2019	Sweden	fire	forest birds	2	0.979798	0.986178
Zmihorski et al 2019	Sweden	fire	forest birds	2	0.989899	0.993089
Zmihorski et al 2019	Sweden	fire	forest birds	2	1	1
Zmihorski et al 2019	Sweden	fire	forest birds	1	0	0
Zmihorski et al 2019	Sweden	fire	forest birds	1	0.010101	0.0292929
Zmihorski et al 2019	Sweden	fire	forest birds	1	0.020202	0.0585859
Zmihorski et al 2019	Sweden	fire	forest birds	1	0.030303	0.0870843
Zmihorski et al 2019	Sweden	fire	forest birds	1	0.040404	0.111743
Zmihorski et al 2019	Sweden	fire	forest birds	1	0.0505051	0.136401
Zmihorski et al 2019	Sweden	fire	forest birds	1	0.0606061	0.159789
Zmihorski et al 2019	Sweden	fire	forest birds	1	0.0707071	0.180742
Zmihorski et al 2019	Sweden	fire	forest birds	1	0.0808081	0.201695
Zmihorski et al 2019	Sweden	fire	forest birds	1	0.0909091	0.221132
Zmihorski et al 2019	Sweden	fire	forest birds	1	0.10101	0.239137
Zmihorski et al 2019	Sweden	fire	forest birds	1	0.111111	0.257143
Zmihorski et al 2019	Sweden	fire	forest birds	1	0.121212	0.273549
Zmihorski et al 2019	Sweden	fire	forest birds	1	0.131313	0.289222
Zmihorski et al 2019	Sweden	fire	forest birds	1	0.141414	0.304896
Zmihorski et al 2019	Sweden	fire	forest birds	1	0.151515	0.318994
Zmihorski et al 2019	Sweden	fire	forest birds	1	0.161616	0.33283
Zmihorski et al 2019	Sweden	fire	forest birds	1	0.171717	0.346625
Zmihorski et al 2019	Sweden	fire	forest birds	1	0.181818	0.35902
Zmihorski et al 2019	Sweden	fire	forest birds	1	0.191919	0.371415
Zmihorski et al 2019	Sweden	fire	forest birds	1	0.20202	0.383585
Zmihorski et al 2019	Sweden	fire	forest birds	1	0.212121	0.394854
Zmihorski et al 2019	Sweden	fire	forest birds	1	0.222222	0.406123
Zmihorski et al 2019	Sweden	fire	forest birds	1	0.232323	0.417066
Zmihorski et al 2019	Sweden	fire	forest birds	1	0.242424	0.427456
Zmihorski et al 2019	Sweden	fire	forest birds	1	0.252525	0.437847
Zmihorski et al 2019	Sweden	fire	forest birds	1	0.262626	0.447867
Zmihorski et al 2019	Sweden	fire	forest birds	1	0.272727	0.457573
Zmihorski et al 2019	Sweden	fire	forest birds	1	0.282828	0.46728
Zmihorski et al 2019	Sweden	fire	forest birds	1	0.292929	0.476606
Zmihorski et al 2019	Sweden	fire	forest birds	1	0.30303	0.48578
Zmihorski et al 2019	Sweden	fire	forest birds	1	0.313131	0.494954
Zmihorski et al 2019	Sweden	fire	forest birds	1	0.323232	0.503759
Zmihorski et al 2019	Sweden	fire	forest birds	1	0.333333	0.512516
Zmihorski et al 2019	Sweden	fire	forest birds	1	0.343434	0.521255
Zmihorski et al 2019	Sweden	fire	forest birds	1	0.353535	0.529686
Zmihorski et al 2019	Sweden	fire	forest birds	1	0.363636	0.538117
Zmihorski et al 2019	Sweden	fire	forest birds	1	0.373737	0.546488
Zmihorski et al 2019	Sweden	fire	forest birds	1	0.383838	0.554661
Zmihorski et al 2019	Sweden	fire	forest birds	1	0.393939	0.562833
Zmihorski et al 2019	Sweden	fire	forest birds	1	0.40404	0.570924
Zmihorski et al 2019	Sweden	fire	forest birds	1	0.414141	0.57889
Zmihorski et al 2019	Sweden	fire	forest birds	1	0.424242	0.586857
Zmihorski et al 2019	Sweden	fire	forest birds	1	0.434343	0.594729
Zmihorski et al 2019	Sweden	fire	forest birds	1	0.444444	0.602529
Zmihorski et al 2019	Sweden	fire	forest birds	1	0.454545	0.61033
Zmihorski et al 2019	Sweden	fire	forest birds	1	0.464646	0.61803
Zmihorski et al 2019	Sweden	fire	forest birds	1	0.474747	0.625696
Zmihorski et al 2019	Sweden	fire	forest birds	1	0.484848	0.633361
Zmihorski et al 2019	Sweden	fire	forest birds	1	0.494949	0.640925
Zmihorski et al 2019	Sweden	fire	forest birds	1	0.505051	0.648479
Zmihorski et al 2019	Sweden	fire	forest birds	1	0.515152	0.656025
Zmihorski et al 2019	Sweden	fire	forest birds	1	0.525253	0.663487
Zmihorski et al 2019	Sweden	fire	forest birds	1	0.535354	0.670949
Zmihorski et al 2019	Sweden	fire	forest birds	1	0.545455	0.67839
Zmihorski et al 2019	Sweden	fire	forest birds	1	0.555556	0.685775
Zmihorski et al 2019	Sweden	fire	forest birds	1	0.565657	0.693159
Zmihorski et al 2019	Sweden	fire	forest birds	1	0.575758	0.700516
Zmihorski et al 2019	Sweden	fire	forest birds	1	0.585859	0.707835
Zmihorski et al 2019	Sweden	fire	forest birds	1	0.59596	0.715155
Zmihorski et al 2019	Sweden	fire	forest birds	1	0.606061	0.722442
Zmihorski et al 2019	Sweden	fire	forest birds	1	0.616162	0.729707
Zmihorski et al 2019	Sweden	fire	forest birds	1	0.626263	0.736972
Zmihorski et al 2019	Sweden	fire	forest birds	1	0.636364	0.744202
Zmihorski et al 2019	Sweden	fire	forest birds	1	0.646465	0.751422
Zmihorski et al 2019	Sweden	fire	forest birds	1	0.656566	0.758641
Zmihorski et al 2019	Sweden	fire	forest birds	1	0.666667	0.765826
Zmihorski et al 2019	Sweden	fire	forest birds	1	0.676768	0.773008
Zmihorski et al 2019	Sweden	fire	forest birds	1	0.686869	0.780187
Zmihorski et al 2019	Sweden	fire	forest birds	1	0.69697	0.787339
Zmihorski et al 2019	Sweden	fire	forest birds	1	0.707071	0.79449
Zmihorski et al 2019	Sweden	fire	forest birds	1	0.717172	0.801635
Zmihorski et al 2019	Sweden	fire	forest birds	1	0.727273	0.808763
Zmihorski et al 2019	Sweden	fire	forest birds	1	0.737374	0.81589
Zmihorski et al 2019	Sweden	fire	forest birds	1	0.747475	0.823009
Zmihorski et al 2019	Sweden	fire	forest birds	1	0.757576	0.830117
Zmihorski et al 2019	Sweden	fire	forest birds	1	0.767677	0.837226
Zmihorski et al 2019	Sweden	fire	forest birds	1	0.777778	0.844326
Zmihorski et al 2019	Sweden	fire	forest birds	1	0.787879	0.85142
Zmihorski et al 2019	Sweden	fire	forest birds	1	0.79798	0.858514
Zmihorski et al 2019	Sweden	fire	forest birds	1	0.808081	0.865601
Zmihorski et al 2019	Sweden	fire	forest birds	1	0.818182	0.872685
Zmihorski et al 2019	Sweden	fire	forest birds	1	0.828283	0.879769
Zmihorski et al 2019	Sweden	fire	forest birds	1	0.838384	0.886847
Zmihorski et al 2019	Sweden	fire	forest birds	1	0.848485	0.893924
Zmihorski et al 2019	Sweden	fire	forest birds	1	0.858586	0.901001
Zmihorski et al 2019	Sweden	fire	forest birds	1	0.868687	0.908074
Zmihorski et al 2019	Sweden	fire	forest birds	1	0.878788	0.915148
Zmihorski et al 2019	Sweden	fire	forest birds	1	0.888889	0.922221
Zmihorski et al 2019	Sweden	fire	forest birds	1	0.89899	0.929292
Zmihorski et al 2019	Sweden	fire	forest birds	1	0.909091	0.936363
Zmihorski et al 2019	Sweden	fire	forest birds	1	0.919192	0.943434
Zmihorski et al 2019	Sweden	fire	forest birds	1	0.929293	0.950505
Zmihorski et al 2019	Sweden	fire	forest birds	1	0.939394	0.957576
Zmihorski et al 2019	Sweden	fire	forest birds	1	0.949495	0.964646
Zmihorski et al 2019	Sweden	fire	forest birds	1	0.959596	0.971717
Zmihorski et al 2019	Sweden	fire	forest birds	1	0.969697	0.978788
Zmihorski et al 2019	Sweden	fire	forest birds	1	0.979798	0.985859
Zmihorski et al 2019	Sweden	fire	forest birds	1	0.989899	0.992929
Zmihorski et al 2019	Sweden	fire	forest birds	1	1	1
Waldron et al 2014	quebec	wind	plant	4	0	0
Waldron et al 2014	quebec	wind	plant	4	0.010101	0.0377302
Waldron et al 2014	quebec	wind	plant	4	0.020202	0.0754605
Waldron et al 2014	quebec	wind	plant	4	0.030303	0.113191
Waldron et al 2014	quebec	wind	plant	4	0.040404	0.150921
Waldron et al 2014	quebec	wind	plant	4	0.0505051	0.188651
Waldron et al 2014	quebec	wind	plant	4	0.0606061	0.226381
Waldron et al 2014	quebec	wind	plant	4	0.0707071	0.264112
Waldron et al 2014	quebec	wind	plant	4	0.0808081	0.301842
Waldron et al 2014	quebec	wind	plant	4	0.0909091	0.327824
Waldron et al 2014	quebec	wind	plant	4	0.10101	0.349889
Waldron et al 2014	quebec	wind	plant	4	0.111111	0.371955
Waldron et al 2014	quebec	wind	plant	4	0.121212	0.39402
Waldron et al 2014	quebec	wind	plant	4	0.131313	0.416086
Waldron et al 2014	quebec	wind	plant	4	0.141414	0.438152
Waldron et al 2014	quebec	wind	plant	4	0.151515	0.460217
Waldron et al 2014	quebec	wind	plant	4	0.161616	0.482283
Waldron et al 2014	quebec	wind	plant	4	0.171717	0.500421
Waldron et al 2014	quebec	wind	plant	4	0.181818	0.514633
Waldron et al 2014	quebec	wind	plant	4	0.191919	0.528845
Waldron et al 2014	quebec	wind	plant	4	0.20202	0.543056
Waldron et al 2014	quebec	wind	plant	4	0.212121	0.557268
Waldron et al 2014	quebec	wind	plant	4	0.222222	0.57148
Waldron et al 2014	quebec	wind	plant	4	0.232323	0.585691
Waldron et al 2014	quebec	wind	plant	4	0.242424	0.599903
Waldron et al 2014	quebec	wind	plant	4	0.252525	0.613014
Waldron et al 2014	quebec	wind	plant	4	0.262626	0.622825
Waldron et al 2014	quebec	wind	plant	4	0.272727	0.632637
Waldron et al 2014	quebec	wind	plant	4	0.282828	0.642448
Waldron et al 2014	quebec	wind	plant	4	0.292929	0.652259
Waldron et al 2014	quebec	wind	plant	4	0.30303	0.66207
Waldron et al 2014	quebec	wind	plant	4	0.313131	0.671881
Waldron et al 2014	quebec	wind	plant	4	0.323232	0.681692
Waldron et al 2014	quebec	wind	plant	4	0.333333	0.691503
Waldron et al 2014	quebec	wind	plant	4	0.343434	0.698693
Waldron et al 2014	quebec	wind	plant	4	0.353535	0.705882
Waldron et al 2014	quebec	wind	plant	4	0.363636	0.713072
Waldron et al 2014	quebec	wind	plant	4	0.373737	0.720261
Waldron et al 2014	quebec	wind	plant	4	0.383838	0.727451
Waldron et al 2014	quebec	wind	plant	4	0.393939	0.734641
Waldron et al 2014	quebec	wind	plant	4	0.40404	0.74183
Waldron et al 2014	quebec	wind	plant	4	0.414141	0.74902
Waldron et al 2014	quebec	wind	plant	4	0.424242	0.755037
Waldron et al 2014	quebec	wind	plant	4	0.434343	0.760664
Waldron et al 2014	quebec	wind	plant	4	0.444444	0.76629
Waldron et al 2014	quebec	wind	plant	4	0.454545	0.771917
Waldron et al 2014	quebec	wind	plant	4	0.464646	0.777544
Waldron et al 2014	quebec	wind	plant	4	0.474747	0.78317
Waldron et al 2014	quebec	wind	plant	4	0.484848	0.788797
Waldron et al 2014	quebec	wind	plant	4	0.494949	0.794424
Waldron et al 2014	quebec	wind	plant	4	0.505051	0.7996
Waldron et al 2014	quebec	wind	plant	4	0.515152	0.804327
Waldron et al 2014	quebec	wind	plant	4	0.525253	0.809053
Waldron et al 2014	quebec	wind	plant	4	0.535354	0.81378
Waldron et al 2014	quebec	wind	plant	4	0.545455	0.818506
Waldron et al 2014	quebec	wind	plant	4	0.555556	0.823232
Waldron et al 2014	quebec	wind	plant	4	0.565657	0.827959
Waldron et al 2014	quebec	wind	plant	4	0.575758	0.832685
Waldron et al 2014	quebec	wind	plant	4	0.585859	0.837289
Waldron et al 2014	quebec	wind	plant	4	0.59596	0.841526
Waldron et al 2014	quebec	wind	plant	4	0.606061	0.845762
Waldron et al 2014	quebec	wind	plant	4	0.616162	0.849999
Waldron et al 2014	quebec	wind	plant	4	0.626263	0.854236
Waldron et al 2014	quebec	wind	plant	4	0.636364	0.858472
Waldron et al 2014	quebec	wind	plant	4	0.646465	0.862709
Waldron et al 2014	quebec	wind	plant	4	0.656566	0.866946
Waldron et al 2014	quebec	wind	plant	4	0.666667	0.871182
Waldron et al 2014	quebec	wind	plant	4	0.676768	0.875178
Waldron et al 2014	quebec	wind	plant	4	0.686869	0.879173
Waldron et al 2014	quebec	wind	plant	4	0.69697	0.883169
Waldron et al 2014	quebec	wind	plant	4	0.707071	0.887164
Waldron et al 2014	quebec	wind	plant	4	0.717172	0.891159
Waldron et al 2014	quebec	wind	plant	4	0.727273	0.895155
Waldron et al 2014	quebec	wind	plant	4	0.737374	0.89915
Waldron et al 2014	quebec	wind	plant	4	0.747475	0.903146
Waldron et al 2014	quebec	wind	plant	4	0.757576	0.907065
Waldron et al 2014	quebec	wind	plant	4	0.767677	0.91096
Waldron et al 2014	quebec	wind	plant	4	0.777778	0.914854
Waldron et al 2014	quebec	wind	plant	4	0.787879	0.918749
Waldron et al 2014	quebec	wind	plant	4	0.79798	0.922644
Waldron et al 2014	quebec	wind	plant	4	0.808081	0.926538
Waldron et al 2014	quebec	wind	plant	4	0.818182	0.930433
Waldron et al 2014	quebec	wind	plant	4	0.828283	0.934327
Waldron et al 2014	quebec	wind	plant	4	0.838384	0.938206
Waldron et al 2014	quebec	wind	plant	4	0.848485	0.942068
Waldron et al 2014	quebec	wind	plant	4	0.858586	0.94593
Waldron et al 2014	quebec	wind	plant	4	0.868687	0.949792
Waldron et al 2014	quebec	wind	plant	4	0.878788	0.953654
Waldron et al 2014	quebec	wind	plant	4	0.888889	0.957516
Waldron et al 2014	quebec	wind	plant	4	0.89899	0.961378
Waldron et al 2014	quebec	wind	plant	4	0.909091	0.965241
Waldron et al 2014	quebec	wind	plant	4	0.919192	0.969103
Waldron et al 2014	quebec	wind	plant	4	0.929293	0.972965
Waldron et al 2014	quebec	wind	plant	4	0.939394	0.976827
Waldron et al 2014	quebec	wind	plant	4	0.949495	0.980689
Waldron et al 2014	quebec	wind	plant	4	0.959596	0.984551
Waldron et al 2014	quebec	wind	plant	4	0.969697	0.988414
Waldron et al 2014	quebec	wind	plant	4	0.979798	0.992276
Waldron et al 2014	quebec	wind	plant	4	0.989899	0.996138
[truncated: 18,101 more rows]

## Sheet: Fig. 3b
study	site	disturbance_type	taxonomic_group	year_after_dist	portion_plots_unlog	portion_unique_richness
Blair et al 2016	victoria	fire	plant	2	0	0
Blair et al 2016	victoria	fire	plant	2	0.010101	0.0296908
Blair et al 2016	victoria	fire	plant	2	0.020202	0.0593817
Blair et al 2016	victoria	fire	plant	2	0.030303	0.0890725
Blair et al 2016	victoria	fire	plant	2	0.040404	0.117153
Blair et al 2016	victoria	fire	plant	2	0.0505051	0.143375
Blair et al 2016	victoria	fire	plant	2	0.0606061	0.169596
Blair et al 2016	victoria	fire	plant	2	0.0707071	0.195818
Blair et al 2016	victoria	fire	plant	2	0.0808081	0.219254
Blair et al 2016	victoria	fire	plant	2	0.0909091	0.242475
Blair et al 2016	victoria	fire	plant	2	0.10101	0.265696
Blair et al 2016	victoria	fire	plant	2	0.111111	0.287897
Blair et al 2016	victoria	fire	plant	2	0.121212	0.308521
Blair et al 2016	victoria	fire	plant	2	0.131313	0.329146
Blair et al 2016	victoria	fire	plant	2	0.141414	0.349771
Blair et al 2016	victoria	fire	plant	2	0.151515	0.368468
Blair et al 2016	victoria	fire	plant	2	0.161616	0.386844
Blair et al 2016	victoria	fire	plant	2	0.171717	0.405221
Blair et al 2016	victoria	fire	plant	2	0.181818	0.422971
Blair et al 2016	victoria	fire	plant	2	0.191919	0.439398
Blair et al 2016	victoria	fire	plant	2	0.20202	0.455825
Blair et al 2016	victoria	fire	plant	2	0.212121	0.472253
Blair et al 2016	victoria	fire	plant	2	0.222222	0.487351
Blair et al 2016	victoria	fire	plant	2	0.232323	0.502087
Blair et al 2016	victoria	fire	plant	2	0.242424	0.516822
Blair et al 2016	victoria	fire	plant	2	0.252525	0.53119
Blair et al 2016	victoria	fire	plant	2	0.262626	0.544454
Blair et al 2016	victoria	fire	plant	2	0.272727	0.557717
Blair et al 2016	victoria	fire	plant	2	0.282828	0.570981
Blair et al 2016	victoria	fire	plant	2	0.292929	0.583328
Blair et al 2016	victoria	fire	plant	2	0.30303	0.595309
Blair et al 2016	victoria	fire	plant	2	0.313131	0.60729
Blair et al 2016	victoria	fire	plant	2	0.323232	0.61907
Blair et al 2016	victoria	fire	plant	2	0.333333	0.629929
Blair et al 2016	victoria	fire	plant	2	0.343434	0.640787
Blair et al 2016	victoria	fire	plant	2	0.353535	0.651646
Blair et al 2016	victoria	fire	plant	2	0.363636	0.661872
Blair et al 2016	victoria	fire	plant	2	0.373737	0.671746
Blair et al 2016	victoria	fire	plant	2	0.383838	0.681621
Blair et al 2016	victoria	fire	plant	2	0.393939	0.691403
Blair et al 2016	victoria	fire	plant	2	0.40404	0.700411
Blair et al 2016	victoria	fire	plant	2	0.414141	0.709419
Blair et al 2016	victoria	fire	plant	2	0.424242	0.718427
Blair et al 2016	victoria	fire	plant	2	0.434343	0.726998
Blair et al 2016	victoria	fire	plant	2	0.444444	0.735241
Blair et al 2016	victoria	fire	plant	2	0.454545	0.743484
Blair et al 2016	victoria	fire	plant	2	0.464646	0.751703
Blair et al 2016	victoria	fire	plant	2	0.474747	0.759267
Blair et al 2016	victoria	fire	plant	2	0.484848	0.766831
Blair et al 2016	victoria	fire	plant	2	0.494949	0.774394
Blair et al 2016	victoria	fire	plant	2	0.505051	0.781656
Blair et al 2016	victoria	fire	plant	2	0.515152	0.788615
Blair et al 2016	victoria	fire	plant	2	0.525253	0.795574
Blair et al 2016	victoria	fire	plant	2	0.535354	0.802533
Blair et al 2016	victoria	fire	plant	2	0.545455	0.808971
Blair et al 2016	victoria	fire	plant	2	0.555556	0.815389
Blair et al 2016	victoria	fire	plant	2	0.565657	0.821807
Blair et al 2016	victoria	fire	plant	2	0.575758	0.828017
Blair et al 2016	victoria	fire	plant	2	0.585859	0.833949
Blair et al 2016	victoria	fire	plant	2	0.59596	0.839882
Blair et al 2016	victoria	fire	plant	2	0.606061	0.845814
Blair et al 2016	victoria	fire	plant	2	0.616162	0.851355
Blair et al 2016	victoria	fire	plant	2	0.626263	0.856849
Blair et al 2016	victoria	fire	plant	2	0.636364	0.862343
Blair et al 2016	victoria	fire	plant	2	0.646465	0.867695
Blair et al 2016	victoria	fire	plant	2	0.656566	0.872792
Blair et al 2016	victoria	fire	plant	2	0.666667	0.87789
Blair et al 2016	victoria	fire	plant	2	0.676768	0.882987
Blair et al 2016	victoria	fire	plant	2	0.686869	0.887788
Blair et al 2016	victoria	fire	plant	2	0.69697	0.892525
Blair et al 2016	victoria	fire	plant	2	0.707071	0.897262
Blair et al 2016	victoria	fire	plant	2	0.717172	0.901905
Blair et al 2016	victoria	fire	plant	2	0.727273	0.906313
Blair et al 2016	victoria	fire	plant	2	0.737374	0.910721
Blair et al 2016	victoria	fire	plant	2	0.747475	0.91513
Blair et al 2016	victoria	fire	plant	2	0.757576	0.919313
Blair et al 2016	victoria	fire	plant	2	0.767677	0.923421
Blair et al 2016	victoria	fire	plant	2	0.777778	0.927528
Blair et al 2016	victoria	fire	plant	2	0.787879	0.931577
Blair et al 2016	victoria	fire	plant	2	0.79798	0.93541
Blair et al 2016	victoria	fire	plant	2	0.808081	0.939243
Blair et al 2016	victoria	fire	plant	2	0.818182	0.943075
Blair et al 2016	victoria	fire	plant	2	0.828283	0.946736
Blair et al 2016	victoria	fire	plant	2	0.838384	0.950316
Blair et al 2016	victoria	fire	plant	2	0.848485	0.953896
Blair et al 2016	victoria	fire	plant	2	0.858586	0.957443
Blair et al 2016	victoria	fire	plant	2	0.868687	0.96079
Blair et al 2016	victoria	fire	plant	2	0.878788	0.964137
Blair et al 2016	victoria	fire	plant	2	0.888889	0.967485
Blair et al 2016	victoria	fire	plant	2	0.89899	0.970702
Blair et al 2016	victoria	fire	plant	2	0.909091	0.973835
Blair et al 2016	victoria	fire	plant	2	0.919192	0.976969
Blair et al 2016	victoria	fire	plant	2	0.929293	0.980088
Blair et al 2016	victoria	fire	plant	2	0.939394	0.983024
Blair et al 2016	victoria	fire	plant	2	0.949495	0.98596
Blair et al 2016	victoria	fire	plant	2	0.959596	0.988897
Blair et al 2016	victoria	fire	plant	2	0.969697	0.991736
Blair et al 2016	victoria	fire	plant	2	0.979798	0.99449
Blair et al 2016	victoria	fire	plant	2	0.989899	0.997245
Blair et al 2016	victoria	fire	plant	2	1	1
Blair et al 2016	victoria	fire	birds	7	0	0
Blair et al 2016	victoria	fire	birds	7	0.010101	0.022096
Blair et al 2016	victoria	fire	birds	7	0.020202	0.0441919
Blair et al 2016	victoria	fire	birds	7	0.030303	0.0662879
Blair et al 2016	victoria	fire	birds	7	0.040404	0.0883838
Blair et al 2016	victoria	fire	birds	7	0.0505051	0.108414
Blair et al 2016	victoria	fire	birds	7	0.0606061	0.12815
Blair et al 2016	victoria	fire	birds	7	0.0707071	0.147885
Blair et al 2016	victoria	fire	birds	7	0.0808081	0.16762
Blair et al 2016	victoria	fire	birds	7	0.0909091	0.185861
Blair et al 2016	victoria	fire	birds	7	0.10101	0.203602
Blair et al 2016	victoria	fire	birds	7	0.111111	0.221344
Blair et al 2016	victoria	fire	birds	7	0.121212	0.239086
Blair et al 2016	victoria	fire	birds	7	0.131313	0.255774
Blair et al 2016	victoria	fire	birds	7	0.141414	0.27183
Blair et al 2016	victoria	fire	birds	7	0.151515	0.287886
Blair et al 2016	victoria	fire	birds	7	0.161616	0.303943
Blair et al 2016	victoria	fire	birds	7	0.171717	0.319285
Blair et al 2016	victoria	fire	birds	7	0.181818	0.333913
Blair et al 2016	victoria	fire	birds	7	0.191919	0.348542
Blair et al 2016	victoria	fire	birds	7	0.20202	0.363171
Blair et al 2016	victoria	fire	birds	7	0.212121	0.377344
Blair et al 2016	victoria	fire	birds	7	0.222222	0.390759
Blair et al 2016	victoria	fire	birds	7	0.232323	0.404174
Blair et al 2016	victoria	fire	birds	7	0.242424	0.417589
Blair et al 2016	victoria	fire	birds	7	0.252525	0.430745
Blair et al 2016	victoria	fire	birds	7	0.262626	0.443124
Blair et al 2016	victoria	fire	birds	7	0.272727	0.455502
Blair et al 2016	victoria	fire	birds	7	0.282828	0.467881
Blair et al 2016	victoria	fire	birds	7	0.292929	0.480148
Blair et al 2016	victoria	fire	birds	7	0.30303	0.491635
Blair et al 2016	victoria	fire	birds	7	0.313131	0.503122
Blair et al 2016	victoria	fire	birds	7	0.323232	0.514609
Blair et al 2016	victoria	fire	birds	7	0.333333	0.526096
Blair et al 2016	victoria	fire	birds	7	0.343434	0.536811
Blair et al 2016	victoria	fire	birds	7	0.353535	0.547525
Blair et al 2016	victoria	fire	birds	7	0.363636	0.558239
Blair et al 2016	victoria	fire	birds	7	0.373737	0.568954
Blair et al 2016	victoria	fire	birds	7	0.383838	0.579076
Blair et al 2016	victoria	fire	birds	7	0.393939	0.589114
Blair et al 2016	victoria	fire	birds	7	0.40404	0.599152
Blair et al 2016	victoria	fire	birds	7	0.414141	0.60919
Blair et al 2016	victoria	fire	birds	7	0.424242	0.618778
Blair et al 2016	victoria	fire	birds	7	0.434343	0.628217
Blair et al 2016	victoria	fire	birds	7	0.444444	0.637656
Blair et al 2016	victoria	fire	birds	7	0.454545	0.647095
Blair et al 2016	victoria	fire	birds	7	0.464646	0.656199
Blair et al 2016	victoria	fire	birds	7	0.474747	0.665101
Blair et al 2016	victoria	fire	birds	7	0.484848	0.674003
Blair et al 2016	victoria	fire	birds	7	0.494949	0.682906
Blair et al 2016	victoria	fire	birds	7	0.505051	0.691565
Blair et al 2016	victoria	fire	birds	7	0.515152	0.69998
Blair et al 2016	victoria	fire	birds	7	0.525253	0.708396
Blair et al 2016	victoria	fire	birds	7	0.535354	0.716811
Blair et al 2016	victoria	fire	birds	7	0.545455	0.725059
Blair et al 2016	victoria	fire	birds	7	0.555556	0.733027
Blair et al 2016	victoria	fire	birds	7	0.565657	0.740995
Blair et al 2016	victoria	fire	birds	7	0.575758	0.748964
Blair et al 2016	victoria	fire	birds	7	0.585859	0.756828
Blair et al 2016	victoria	fire	birds	7	0.59596	0.76438
Blair et al 2016	victoria	fire	birds	7	0.606061	0.771932
Blair et al 2016	victoria	fire	birds	7	0.616162	0.779484
Blair et al 2016	victoria	fire	birds	7	0.626263	0.786987
Blair et al 2016	victoria	fire	birds	7	0.636364	0.794147
Blair et al 2016	victoria	fire	birds	7	0.646465	0.801307
Blair et al 2016	victoria	fire	birds	7	0.656566	0.808467
Blair et al 2016	victoria	fire	birds	7	0.666667	0.815628
Blair et al 2016	victoria	fire	birds	7	0.676768	0.822415
Blair et al 2016	victoria	fire	birds	7	0.686869	0.829203
Blair et al 2016	victoria	fire	birds	7	0.69697	0.83599
Blair et al 2016	victoria	fire	birds	7	0.707071	0.842778
Blair et al 2016	victoria	fire	birds	7	0.717172	0.849252
Blair et al 2016	victoria	fire	birds	7	0.727273	0.855681
Blair et al 2016	victoria	fire	birds	7	0.737374	0.862111
Blair et al 2016	victoria	fire	birds	7	0.747475	0.86854
Blair et al 2016	victoria	fire	birds	7	0.757576	0.874709
Blair et al 2016	victoria	fire	birds	7	0.767677	0.880791
Blair et al 2016	victoria	fire	birds	7	0.777778	0.886873
Blair et al 2016	victoria	fire	birds	7	0.787879	0.892956
Blair et al 2016	victoria	fire	birds	7	0.79798	0.898826
Blair et al 2016	victoria	fire	birds	7	0.808081	0.904568
Blair et al 2016	victoria	fire	birds	7	0.818182	0.910311
Blair et al 2016	victoria	fire	birds	7	0.828283	0.916054
Blair et al 2016	victoria	fire	birds	7	0.838384	0.92163
Blair et al 2016	victoria	fire	birds	7	0.848485	0.927038
Blair et al 2016	victoria	fire	birds	7	0.858586	0.932447
Blair et al 2016	victoria	fire	birds	7	0.868687	0.937856
Blair et al 2016	victoria	fire	birds	7	0.878788	0.943141
Blair et al 2016	victoria	fire	birds	7	0.888889	0.948219
Blair et al 2016	victoria	fire	birds	7	0.89899	0.953297
Blair et al 2016	victoria	fire	birds	7	0.909091	0.958375
Blair et al 2016	victoria	fire	birds	7	0.919192	0.96337
Blair et al 2016	victoria	fire	birds	7	0.929293	0.968119
Blair et al 2016	victoria	fire	birds	7	0.939394	0.972867
Blair et al 2016	victoria	fire	birds	7	0.949495	0.977616
Blair et al 2016	victoria	fire	birds	7	0.959596	0.982323
Blair et al 2016	victoria	fire	birds	7	0.969697	0.986742
Blair et al 2016	victoria	fire	birds	7	0.979798	0.991162
Blair et al 2016	victoria	fire	birds	7	0.989899	0.995581
Blair et al 2016	victoria	fire	birds	7	1	1
Blair et al 2016	victoria	fire	birds	5	0	0
Blair et al 2016	victoria	fire	birds	5	0.010101	0.0151515
Blair et al 2016	victoria	fire	birds	5	0.020202	0.030303
Blair et al 2016	victoria	fire	birds	5	0.030303	0.0454545
Blair et al 2016	victoria	fire	birds	5	0.040404	0.0600198
Blair et al 2016	victoria	fire	birds	5	0.0505051	0.0745851
Blair et al 2016	victoria	fire	birds	5	0.0606061	0.0891504
Blair et al 2016	victoria	fire	birds	5	0.0707071	0.103164
Blair et al 2016	victoria	fire	birds	5	0.0808081	0.117178
Blair et al 2016	victoria	fire	birds	5	0.0909091	0.131192
Blair et al 2016	victoria	fire	birds	5	0.10101	0.144689
Blair et al 2016	victoria	fire	birds	5	0.111111	0.158185
Blair et al 2016	victoria	fire	birds	5	0.121212	0.171682
Blair et al 2016	victoria	fire	birds	5	0.131313	0.184693
Blair et al 2016	victoria	fire	birds	5	0.141414	0.197705
Blair et al 2016	victoria	fire	birds	5	0.151515	0.210716
Blair et al 2016	victoria	fire	birds	5	0.161616	0.223274
Blair et al 2016	victoria	fire	birds	5	0.171717	0.235832
Blair et al 2016	victoria	fire	birds	5	0.181818	0.24839
Blair et al 2016	victoria	fire	birds	5	0.191919	0.260524
Blair et al 2016	victoria	fire	birds	5	0.20202	0.272659
Blair et al 2016	victoria	fire	birds	5	0.212121	0.284793
Blair et al 2016	victoria	fire	birds	5	0.222222	0.296534
Blair et al 2016	victoria	fire	birds	5	0.232323	0.308274
Blair et al 2016	victoria	fire	birds	5	0.242424	0.320015
Blair et al 2016	victoria	fire	birds	5	0.252525	0.331389
Blair et al 2016	victoria	fire	birds	5	0.262626	0.342763
Blair et al 2016	victoria	fire	birds	5	0.272727	0.354137
Blair et al 2016	victoria	fire	birds	5	0.282828	0.365172
Blair et al 2016	victoria	fire	birds	5	0.292929	0.376206
Blair et al 2016	victoria	fire	birds	5	0.30303	0.387241
Blair et al 2016	victoria	fire	birds	5	0.313131	0.397961
Blair et al 2016	victoria	fire	birds	5	0.323232	0.408682
Blair et al 2016	victoria	fire	birds	5	0.333333	0.419403
Blair et al 2016	victoria	fire	birds	5	0.343434	0.429834
Blair et al 2016	victoria	fire	birds	5	0.353535	0.440265
Blair et al 2016	victoria	fire	birds	5	0.363636	0.450696
Blair et al 2016	victoria	fire	birds	5	0.373737	0.460861
Blair et al 2016	victoria	fire	birds	5	0.383838	0.471027
Blair et al 2016	victoria	fire	birds	5	0.393939	0.481192
Blair et al 2016	victoria	fire	birds	5	0.40404	0.491112
Blair et al 2016	victoria	fire	birds	5	0.414141	0.501033
Blair et al 2016	victoria	fire	birds	5	0.424242	0.510954
Blair et al 2016	victoria	fire	birds	5	0.434343	0.520652
Blair et al 2016	victoria	fire	birds	5	0.444444	0.53035
Blair et al 2016	victoria	fire	birds	5	0.454545	0.540048
Blair et al 2016	victoria	fire	birds	5	0.464646	0.549542
Blair et al 2016	victoria	fire	birds	5	0.474747	0.559037
Blair et al 2016	victoria	fire	birds	5	0.484848	0.568531
Blair et al 2016	victoria	fire	birds	5	0.494949	0.577841
Blair et al 2016	victoria	fire	birds	5	0.505051	0.58715
Blair et al 2016	victoria	fire	birds	5	0.515152	0.59646
Blair et al 2016	victoria	fire	birds	5	0.525253	0.605602
Blair et al 2016	victoria	fire	birds	5	0.535354	0.614745
Blair et al 2016	victoria	fire	birds	5	0.545455	0.623887
Blair et al 2016	victoria	fire	birds	5	0.555556	0.632879
Blair et al 2016	victoria	fire	birds	5	0.565657	0.64187
Blair et al 2016	victoria	fire	birds	5	0.575758	0.650861
Blair et al 2016	victoria	fire	birds	5	0.585859	0.659717
Blair et al 2016	victoria	fire	birds	5	0.59596	0.668573
Blair et al 2016	victoria	fire	birds	5	0.606061	0.677428
Blair et al 2016	victoria	fire	birds	5	0.616162	0.686162
Blair et al 2016	victoria	fire	birds	5	0.626263	0.694895
Blair et al 2016	victoria	fire	birds	5	0.636364	0.703629
Blair et al 2016	victoria	fire	birds	5	0.646465	0.712254
Blair et al 2016	victoria	fire	birds	5	0.656566	0.720878
Blair et al 2016	victoria	fire	birds	5	0.666667	0.729503
Blair et al 2016	victoria	fire	birds	5	0.676768	0.73803
Blair et al 2016	victoria	fire	birds	5	0.686869	0.746557
Blair et al 2016	victoria	fire	birds	5	0.69697	0.755084
Blair et al 2016	victoria	fire	birds	5	0.707071	0.763524
Blair et al 2016	victoria	fire	birds	5	0.717172	0.771964
Blair et al 2016	victoria	fire	birds	5	0.727273	0.780404
Blair et al 2016	victoria	fire	birds	5	0.737374	0.788767
Blair et al 2016	victoria	fire	birds	5	0.747475	0.797129
Blair et al 2016	victoria	fire	birds	5	0.757576	0.805492
Blair et al 2016	victoria	fire	birds	5	0.767677	0.813784
Blair et al 2016	victoria	fire	birds	5	0.777778	0.822077
Blair et al 2016	victoria	fire	birds	5	0.787879	0.83037
Blair et al 2016	victoria	fire	birds	5	0.79798	0.838601
Blair et al 2016	victoria	fire	birds	5	0.808081	0.846831
Blair et al 2016	victoria	fire	birds	5	0.818182	0.855061
Blair et al 2016	victoria	fire	birds	5	0.828283	0.863235
Blair et al 2016	victoria	fire	birds	5	0.838384	0.871408
Blair et al 2016	victoria	fire	birds	5	0.848485	0.879582
Blair et al 2016	victoria	fire	birds	5	0.858586	0.887704
Blair et al 2016	victoria	fire	birds	5	0.868687	0.895825
Blair et al 2016	victoria	fire	birds	5	0.878788	0.903947
Blair et al 2016	victoria	fire	birds	5	0.888889	0.91202
Blair et al 2016	victoria	fire	birds	5	0.89899	0.920093
Blair et al 2016	victoria	fire	birds	5	0.909091	0.928166
Blair et al 2016	victoria	fire	birds	5	0.919192	0.936192
Blair et al 2016	victoria	fire	birds	5	0.929293	0.944219
Blair et al 2016	victoria	fire	birds	5	0.939394	0.952246
Blair et al 2016	victoria	fire	birds	5	0.949495	0.960227
Blair et al 2016	victoria	fire	birds	5	0.959596	0.968209
Blair et al 2016	victoria	fire	birds	5	0.969697	0.97619
Blair et al 2016	victoria	fire	birds	5	0.979798	0.984127
Blair et al 2016	victoria	fire	birds	5	0.989899	0.992063
Blair et al 2016	victoria	fire	birds	5	1	1
Blair et al 2016	victoria	fire	birds	4	0	0
Blair et al 2016	victoria	fire	birds	4	0.010101	0.0111111
Blair et al 2016	victoria	fire	birds	4	0.020202	0.0222222
Blair et al 2016	victoria	fire	birds	4	0.030303	0.0333189
Blair et al 2016	victoria	fire	birds	4	0.040404	0.0443723
Blair et al 2016	victoria	fire	birds	4	0.0505051	0.0554257
Blair et al 2016	victoria	fire	birds	4	0.0606061	0.0664502
Blair et al 2016	victoria	fire	birds	4	0.0707071	0.0774459
Blair et al 2016	victoria	fire	birds	4	0.0808081	0.0884416
Blair et al 2016	victoria	fire	birds	4	0.0909091	0.0993939
Blair et al 2016	victoria	fire	birds	4	0.10101	0.110332
Blair et al 2016	victoria	fire	birds	4	0.111111	0.12127
Blair et al 2016	victoria	fire	birds	4	0.121212	0.13215
Blair et al 2016	victoria	fire	birds	4	0.131313	0.14303
Blair et al 2016	victoria	fire	birds	4	0.141414	0.153896
Blair et al 2016	victoria	fire	birds	4	0.151515	0.164719
Blair et al 2016	victoria	fire	birds	4	0.161616	0.175541
Blair et al 2016	victoria	fire	birds	4	0.171717	0.186335
Blair et al 2016	victoria	fire	birds	4	0.181818	0.1971
Blair et al 2016	victoria	fire	birds	4	0.191919	0.207864
Blair et al 2016	victoria	fire	birds	4	0.20202	0.218586
Blair et al 2016	victoria	fire	birds	4	0.212121	0.229293
Blair et al 2016	victoria	fire	birds	4	0.222222	0.24
Blair et al 2016	victoria	fire	birds	4	0.232323	0.250649
Blair et al 2016	victoria	fire	birds	4	0.242424	0.261299
Blair et al 2016	victoria	fire	birds	4	0.252525	0.271934
Blair et al 2016	victoria	fire	birds	4	0.262626	0.282525
Blair et al 2016	victoria	fire	birds	4	0.272727	0.293117
Blair et al 2016	victoria	fire	birds	4	0.282828	0.30368
Blair et al 2016	victoria	fire	birds	4	0.292929	0.314214
Blair et al 2016	victoria	fire	birds	4	0.30303	0.324747
Blair et al 2016	victoria	fire	birds	4	0.313131	0.335238
Blair et al 2016	victoria	fire	birds	4	0.323232	0.345714
Blair et al 2016	victoria	fire	birds	4	0.333333	0.35619
Blair et al 2016	victoria	fire	birds	4	0.343434	0.366609
Blair et al 2016	victoria	fire	birds	4	0.353535	0.377027
Blair et al 2016	victoria	fire	birds	4	0.363636	0.387431
Blair et al 2016	victoria	fire	birds	4	0.373737	0.397792
Blair et al 2016	victoria	fire	birds	4	0.383838	0.408153
Blair et al 2016	victoria	fire	birds	4	0.393939	0.418485
Blair et al 2016	victoria	fire	birds	4	0.40404	0.428788
Blair et al 2016	victoria	fire	birds	4	0.414141	0.439091
Blair et al 2016	victoria	fire	birds	4	0.424242	0.449351
Blair et al 2016	victoria	fire	birds	4	0.434343	0.459596
Blair et al 2016	victoria	fire	birds	4	0.444444	0.469841
Blair et al 2016	victoria	fire	birds	4	0.454545	0.480029
Blair et al 2016	victoria	fire	birds	4	0.464646	0.490216
Blair et al 2016	victoria	fire	birds	4	0.474747	0.50039
Blair et al 2016	victoria	fire	birds	4	0.484848	0.510519
Blair et al 2016	victoria	fire	birds	4	0.494949	0.520649
Blair et al 2016	victoria	fire	birds	4	0.505051	0.53075
Blair et al 2016	victoria	fire	birds	4	0.515152	0.540823
Blair et al 2016	victoria	fire	birds	4	0.525253	0.550895
Blair et al 2016	victoria	fire	birds	4	0.535354	0.560924
Blair et al 2016	victoria	fire	birds	4	0.545455	0.570938
Blair et al 2016	victoria	fire	birds	4	0.555556	0.580952
Blair et al 2016	victoria	fire	birds	4	0.565657	0.590909
Blair et al 2016	victoria	fire	birds	4	0.575758	0.600866
Blair et al 2016	victoria	fire	birds	4	0.585859	0.610808
Blair et al 2016	victoria	fire	birds	4	0.59596	0.620707
Blair et al 2016	victoria	fire	birds	4	0.606061	0.630606
Blair et al 2016	victoria	fire	birds	4	0.616162	0.640476
Blair et al 2016	victoria	fire	birds	4	0.626263	0.650317
Blair et al 2016	victoria	fire	birds	4	0.636364	0.660159
Blair et al 2016	victoria	fire	birds	4	0.646465	0.669957
Blair et al 2016	victoria	fire	birds	4	0.656566	0.67974
Blair et al 2016	victoria	fire	birds	4	0.666667	0.689524
Blair et al 2016	victoria	fire	birds	4	0.676768	0.69925
Blair et al 2016	victoria	fire	birds	4	0.686869	0.708975
Blair et al 2016	victoria	fire	birds	4	0.69697	0.718687
Blair et al 2016	victoria	fire	birds	4	0.707071	0.728355
Blair et al 2016	victoria	fire	birds	4	0.717172	0.738023
Blair et al 2016	victoria	fire	birds	4	0.727273	0.747662
Blair et al 2016	victoria	fire	birds	4	0.737374	0.757273
Blair et al 2016	victoria	fire	birds	4	0.747475	0.766883
Blair et al 2016	victoria	fire	birds	4	0.757576	0.77645
Blair et al 2016	victoria	fire	birds	4	0.767677	0.786003
Blair et al 2016	victoria	fire	birds	4	0.777778	0.795556
Blair et al 2016	victoria	fire	birds	4	0.787879	0.805051
Blair et al 2016	victoria	fire	birds	4	0.79798	0.814545
Blair et al 2016	victoria	fire	birds	4	0.808081	0.824026
Blair et al 2016	victoria	fire	birds	4	0.818182	0.833463
Blair et al 2016	victoria	fire	birds	4	0.828283	0.8429
Blair et al 2016	victoria	fire	birds	4	0.838384	0.852309
Blair et al 2016	victoria	fire	birds	4	0.848485	0.861688
Blair et al 2016	victoria	fire	birds	4	0.858586	0.871068
Blair et al 2016	victoria	fire	birds	4	0.868687	0.880404
Blair et al 2016	victoria	fire	birds	4	0.878788	0.889726
Blair et al 2016	victoria	fire	birds	4	0.888889	0.899048
Blair et al 2016	victoria	fire	birds	4	0.89899	0.908312
Blair et al 2016	victoria	fire	birds	4	0.909091	0.917576
Blair et al 2016	victoria	fire	birds	4	0.919192	0.926825
Blair et al 2016	victoria	fire	birds	4	0.929293	0.936032
Blair et al 2016	victoria	fire	birds	4	0.939394	0.945238
Blair et al 2016	victoria	fire	birds	4	0.949495	0.954416
Blair et al 2016	victoria	fire	birds	4	0.959596	0.963564
Blair et al 2016	victoria	fire	birds	4	0.969697	0.972713
Blair et al 2016	victoria	fire	birds	4	0.979798	0.981818
Blair et al 2016	victoria	fire	birds	4	0.989899	0.990909
Blair et al 2016	victoria	fire	birds	4	1	1
Blair et al 2016	victoria	fire	birds	3	0	0
Blair et al 2016	victoria	fire	birds	3	0.010101	0.0207071
Blair et al 2016	victoria	fire	birds	3	0.020202	0.0414141
Blair et al 2016	victoria	fire	birds	3	0.030303	0.0619481
Blair et al 2016	victoria	fire	birds	3	0.040404	0.081645
Blair et al 2016	victoria	fire	birds	3	0.0505051	0.101342
Blair et al 2016	victoria	fire	birds	3	0.0606061	0.120708
Blair et al 2016	victoria	fire	birds	3	0.0707071	0.139441
Blair et al 2016	victoria	fire	birds	3	0.0808081	0.158174
Blair et al 2016	victoria	fire	birds	3	0.0909091	0.176434
Blair et al 2016	victoria	fire	birds	3	0.10101	0.194246
Blair et al 2016	victoria	fire	birds	3	0.111111	0.212059
Blair et al 2016	victoria	fire	birds	3	0.121212	0.22927
Blair et al 2016	victoria	fire	birds	3	0.131313	0.246206
Blair et al 2016	victoria	fire	birds	3	0.141414	0.263141
Blair et al 2016	victoria	fire	birds	3	0.151515	0.27936
Blair et al 2016	victoria	fire	birds	3	0.161616	0.295459
Blair et al 2016	victoria	fire	birds	3	0.171717	0.311535
Blair et al 2016	victoria	fire	birds	3	0.181818	0.326838
Blair et al 2016	victoria	fire	birds	3	0.191919	0.34214
Blair et al 2016	victoria	fire	birds	3	0.20202	0.35729
Blair et al 2016	victoria	fire	birds	3	0.212121	0.371834
Blair et al 2016	victoria	fire	birds	3	0.222222	0.386377
Blair et al 2016	victoria	fire	birds	3	0.232323	0.400652
Blair et al 2016	victoria	fire	birds	3	0.242424	0.414473
Blair et al 2016	victoria	fire	birds	3	0.252525	0.428294
Blair et al 2016	victoria	fire	birds	3	0.262626	0.441743
Blair et al 2016	victoria	fire	birds	3	0.272727	0.454877
Blair et al 2016	victoria	fire	birds	3	0.282828	0.468011
Blair et al 2016	victoria	fire	birds	3	0.292929	0.480678
Blair et al 2016	victoria	fire	birds	3	0.30303	0.493159
Blair et al 2016	victoria	fire	birds	3	0.313131	0.505641
Blair et al 2016	victoria	fire	birds	3	0.323232	0.517572
Blair et al 2016	victoria	fire	birds	3	0.333333	0.529433
Blair et al 2016	victoria	fire	birds	3	0.343434	0.54126
Blair et al 2016	victoria	fire	birds	3	0.353535	0.552532
Blair et al 2016	victoria	fire	birds	3	0.363636	0.563803
Blair et al 2016	victoria	fire	birds	3	0.373737	0.574947
Blair et al 2016	victoria	fire	birds	3	0.383838	0.585661
Blair et al 2016	victoria	fire	birds	3	0.393939	0.596374
Blair et al 2016	victoria	fire	birds	3	0.40404	0.606875
Blair et al 2016	victoria	fire	birds	3	0.414141	0.617059
Blair et al 2016	victoria	fire	birds	3	0.424242	0.627243
Blair et al 2016	victoria	fire	birds	3	0.434343	0.63714
Blair et al 2016	victoria	fire	birds	3	0.444444	0.646823
Blair et al 2016	victoria	fire	birds	3	0.454545	0.656506
Blair et al 2016	victoria	fire	birds	3	0.464646	0.665837
Blair et al 2016	victoria	fire	birds	3	0.474747	0.675046
Blair et al 2016	victoria	fire	birds	3	0.484848	0.684255
Blair et al 2016	victoria	fire	birds	3	0.494949	0.693054
Blair et al 2016	victoria	fire	birds	3	0.505051	0.701816
Blair et al 2016	victoria	fire	birds	3	0.515152	0.710541
Blair et al 2016	victoria	fire	birds	3	0.525253	0.71888
Blair et al 2016	victoria	fire	birds	3	0.535354	0.727219
Blair et al 2016	victoria	fire	birds	3	0.545455	0.735456
Blair et al 2016	victoria	fire	birds	3	0.555556	0.743398
Blair et al 2016	victoria	fire	birds	3	0.565657	0.75134
Blair et al 2016	victoria	fire	birds	3	0.575758	0.759122
Blair et al 2016	victoria	fire	birds	3	0.585859	0.76669
Blair et al 2016	victoria	fire	birds	3	0.59596	0.774258
Blair et al 2016	victoria	fire	birds	3	0.606061	0.781616
Blair et al 2016	victoria	fire	birds	3	0.616162	0.788834
Blair et al 2016	victoria	fire	birds	3	0.626263	0.796051
Blair et al 2016	victoria	fire	birds	3	0.636364	0.803016
Blair et al 2016	victoria	fire	birds	3	0.646465	0.809906
Blair et al 2016	victoria	fire	birds	3	0.656566	0.816795
Blair et al 2016	victoria	fire	birds	3	0.666667	0.823396
Blair et al 2016	victoria	fire	birds	3	0.676768	0.82998
Blair et al 2016	victoria	fire	birds	3	0.686869	0.836531
Blair et al 2016	victoria	fire	birds	3	0.69697	0.84283
Blair et al 2016	victoria	fire	birds	3	0.707071	0.849129
Blair et al 2016	victoria	fire	birds	3	0.717172	0.855352
Blair et al 2016	victoria	fire	birds	3	0.727273	0.861387
Blair et al 2016	victoria	fire	birds	3	0.737374	0.867423
Blair et al 2016	victoria	fire	birds	3	0.747475	0.873346
Blair et al 2016	victoria	fire	birds	3	0.757576	0.879138
Blair et al 2016	victoria	fire	birds	3	0.767677	0.88493
Blair et al 2016	victoria	fire	birds	3	0.777778	0.890581
Blair et al 2016	victoria	fire	birds	3	0.787879	0.896149
Blair et al 2016	victoria	fire	birds	3	0.79798	0.901717
Blair et al 2016	victoria	fire	birds	3	0.808081	0.907123
Blair et al 2016	victoria	fire	birds	3	0.818182	0.912487
Blair et al 2016	victoria	fire	birds	3	0.828283	0.917852
Blair et al 2016	victoria	fire	birds	3	0.838384	0.923038
Blair et al 2016	victoria	fire	birds	3	0.848485	0.928218
Blair et al 2016	victoria	fire	birds	3	0.858586	0.933375
Blair et al 2016	victoria	fire	birds	3	0.868687	0.93839
Blair et al 2016	victoria	fire	birds	3	0.878788	0.943406
Blair et al 2016	victoria	fire	birds	3	0.888889	0.948375
Blair et al 2016	victoria	fire	birds	3	0.89899	0.953245
Blair et al 2016	victoria	fire	birds	3	0.909091	0.958114
Blair et al 2016	victoria	fire	birds	3	0.919192	0.962922
Blair et al 2016	victoria	fire	birds	3	0.929293	0.967665
Blair et al 2016	victoria	fire	birds	3	0.939394	0.972408
Blair et al 2016	victoria	fire	birds	3	0.949495	0.977079
Blair et al 2016	victoria	fire	birds	3	0.959596	0.981714
Blair et al 2016	victoria	fire	birds	3	0.969697	0.986348
Blair et al 2016	victoria	fire	birds	3	0.979798	0.990909
Blair et al 2016	victoria	fire	birds	3	0.989899	0.995455
Blair et al 2016	victoria	fire	birds	3	1	1
Blair et al 2016	victoria	fire	birds	2	0	0
Blair et al 2016	victoria	fire	birds	2	0.010101	0.0289098
Blair et al 2016	victoria	fire	birds	2	0.020202	0.0578196
Blair et al 2016	victoria	fire	birds	2	0.030303	0.0867294
Blair et al 2016	victoria	fire	birds	2	0.040404	0.115639
Blair et al 2016	victoria	fire	birds	2	0.0505051	0.144549
Blair et al 2016	victoria	fire	birds	2	0.0606061	0.169443
Blair et al 2016	victoria	fire	birds	2	0.0707071	0.190321
Blair et al 2016	victoria	fire	birds	2	0.0808081	0.211199
Blair et al 2016	victoria	fire	birds	2	0.0909091	0.232077
Blair et al 2016	victoria	fire	birds	2	0.10101	0.252956
Blair et al 2016	victoria	fire	birds	2	0.111111	0.273834
Blair et al 2016	victoria	fire	birds	2	0.121212	0.290168
Blair et al 2016	victoria	fire	birds	2	0.131313	0.306503
Blair et al 2016	victoria	fire	birds	2	0.141414	0.322838
Blair et al 2016	victoria	fire	birds	2	0.151515	0.339173
Blair et al 2016	victoria	fire	birds	2	0.161616	0.355507
Blair et al 2016	victoria	fire	birds	2	0.171717	0.370493
Blair et al 2016	victoria	fire	birds	2	0.181818	0.384129
Blair et al 2016	victoria	fire	birds	2	0.191919	0.397766
Blair et al 2016	victoria	fire	birds	2	0.20202	0.411402
Blair et al 2016	victoria	fire	birds	2	0.212121	0.425038
Blair et al 2016	victoria	fire	birds	2	0.222222	0.438675
Blair et al 2016	victoria	fire	birds	2	0.232323	0.450573
Blair et al 2016	victoria	fire	birds	2	0.242424	0.462471
Blair et al 2016	victoria	fire	birds	2	0.252525	0.474368
Blair et al 2016	victoria	fire	birds	2	0.262626	0.486266
Blair et al 2016	victoria	fire	birds	2	0.272727	0.498164
Blair et al 2016	victoria	fire	birds	2	0.282828	0.509444
Blair et al 2016	victoria	fire	birds	2	0.292929	0.520105
Blair et al 2016	victoria	fire	birds	2	0.30303	0.530766
Blair et al 2016	victoria	fire	birds	2	0.313131	0.541428
Blair et al 2016	victoria	fire	birds	2	0.323232	0.552089
Blair et al 2016	victoria	fire	birds	2	0.333333	0.56275
Blair et al 2016	victoria	fire	birds	2	0.343434	0.572448
Blair et al 2016	victoria	fire	birds	2	0.353535	0.582146
Blair et al 2016	victoria	fire	birds	2	0.363636	0.591844
Blair et al 2016	victoria	fire	birds	2	0.373737	0.601542
Blair et al 2016	victoria	fire	birds	2	0.383838	0.61124
Blair et al 2016	victoria	fire	birds	2	0.393939	0.620537
Blair et al 2016	victoria	fire	birds	2	0.40404	0.629433
Blair et al 2016	victoria	fire	birds	2	0.414141	0.638329
Blair et al 2016	victoria	fire	birds	2	0.424242	0.647226
Blair et al 2016	victoria	fire	birds	2	0.434343	0.656122
Blair et al 2016	victoria	fire	birds	2	0.444444	0.665018
Blair et al 2016	victoria	fire	birds	2	0.454545	0.67322
Blair et al 2016	victoria	fire	birds	2	0.464646	0.681422
Blair et al 2016	victoria	fire	birds	2	0.474747	0.689623
Blair et al 2016	victoria	fire	birds	2	0.484848	0.697825
Blair et al 2016	victoria	fire	birds	2	0.494949	0.706027
Blair et al 2016	victoria	fire	birds	2	0.505051	0.713921
Blair et al 2016	victoria	fire	birds	2	0.515152	0.721509
Blair et al 2016	victoria	fire	birds	2	0.525253	0.729096
Blair et al 2016	victoria	fire	birds	2	0.535354	0.736683
Blair et al 2016	victoria	fire	birds	2	0.545455	0.744271
Blair et al 2016	victoria	fire	birds	2	0.555556	0.751858
Blair et al 2016	victoria	fire	birds	2	0.565657	0.758896
Blair et al 2016	victoria	fire	birds	2	0.575758	0.765934
Blair et al 2016	victoria	fire	birds	2	0.585859	0.772972
Blair et al 2016	victoria	fire	birds	2	0.59596	0.780011
Blair et al 2016	victoria	fire	birds	2	0.606061	0.787049
Blair et al 2016	victoria	fire	birds	2	0.616162	0.793841
Blair et al 2016	victoria	fire	birds	2	0.626263	0.800387
Blair et al 2016	victoria	fire	birds	2	0.636364	0.806933
Blair et al 2016	victoria	fire	birds	2	0.646465	0.81348
Blair et al 2016	victoria	fire	birds	2	0.656566	0.820026
Blair et al 2016	victoria	fire	birds	2	0.666667	0.826572
Blair et al 2016	victoria	fire	birds	2	0.676768	0.832678
Blair et al 2016	victoria	fire	birds	2	0.686869	0.838783
Blair et al 2016	victoria	fire	birds	2	0.69697	0.844889
Blair et al 2016	victoria	fire	birds	2	0.707071	0.850995
Blair et al 2016	victoria	fire	birds	2	0.717172	0.8571
Blair et al 2016	victoria	fire	birds	2	0.727273	0.863009
Blair et al 2016	victoria	fire	birds	2	0.737374	0.868722
Blair et al 2016	victoria	fire	birds	2	0.747475	0.874434
Blair et al 2016	victoria	fire	birds	2	0.757576	0.880146
Blair et al 2016	victoria	fire	birds	2	0.767677	0.885859
Blair et al 2016	victoria	fire	birds	2	0.777778	0.891571
Blair et al 2016	victoria	fire	birds	2	0.787879	0.896933
Blair et al 2016	victoria	fire	birds	2	0.79798	0.902295
Blair et al 2016	victoria	fire	birds	2	0.808081	0.907657
Blair et al 2016	victoria	fire	birds	2	0.818182	0.913019
Blair et al 2016	victoria	fire	birds	2	0.828283	0.918381
Blair et al 2016	victoria	fire	birds	2	0.838384	0.923587
Blair et al 2016	victoria	fire	birds	2	0.848485	0.928637
Blair et al 2016	victoria	fire	birds	2	0.858586	0.933688
Blair et al 2016	victoria	fire	birds	2	0.868687	0.938738
Blair et al 2016	victoria	fire	birds	2	0.878788	0.943789
Blair et al 2016	victoria	fire	birds	2	0.888889	0.948839
Blair et al 2016	victoria	fire	birds	2	0.89899	0.953613
Blair et al 2016	victoria	fire	birds	2	0.909091	0.958387
Blair et al 2016	victoria	fire	birds	2	0.919192	0.963161
Blair et al 2016	victoria	fire	birds	2	0.929293	0.967935
Blair et al 2016	victoria	fire	birds	2	0.939394	0.972709
Blair et al 2016	victoria	fire	birds	2	0.949495	0.97736
Blair et al 2016	victoria	fire	birds	2	0.959596	0.981888
Blair et al 2016	victoria	fire	birds	2	0.969697	0.986416
Blair et al 2016	victoria	fire	birds	2	0.979798	0.990944
Blair et al 2016	victoria	fire	birds	2	0.989899	0.995472
Blair et al 2016	victoria	fire	birds	2	1	1
Blair et al 2016	victoria	fire	birds	1	0	0
Blair et al 2016	victoria	fire	birds	1	0.010101	0.0273101
Blair et al 2016	victoria	fire	birds	1	0.020202	0.0546203
Blair et al 2016	victoria	fire	birds	1	0.030303	0.0819304
Blair et al 2016	victoria	fire	birds	1	0.040404	0.109241
Blair et al 2016	victoria	fire	birds	1	0.0505051	0.136551
Blair et al 2016	victoria	fire	birds	1	0.0606061	0.160384
Blair et al 2016	victoria	fire	birds	1	0.0707071	0.18074
Blair et al 2016	victoria	fire	birds	1	0.0808081	0.201096
Blair et al 2016	victoria	fire	birds	1	0.0909091	0.221452
Blair et al 2016	victoria	fire	birds	1	0.10101	0.241808
Blair et al 2016	victoria	fire	birds	1	0.111111	0.262164
Blair et al 2016	victoria	fire	birds	1	0.121212	0.278058
Blair et al 2016	victoria	fire	birds	1	0.131313	0.293953
Blair et al 2016	victoria	fire	birds	1	0.141414	0.309847
Blair et al 2016	victoria	fire	birds	1	0.151515	0.325741
Blair et al 2016	victoria	fire	birds	1	0.161616	0.341635
Blair et al 2016	victoria	fire	birds	1	0.171717	0.356102
Blair et al 2016	victoria	fire	birds	1	0.181818	0.369142
Blair et al 2016	victoria	fire	birds	1	0.191919	0.382182
Blair et al 2016	victoria	fire	birds	1	0.20202	0.395222
Blair et al 2016	victoria	fire	birds	1	0.212121	0.408262
Blair et al 2016	victoria	fire	birds	1	0.222222	0.421302
Blair et al 2016	victoria	fire	birds	1	0.232323	0.432499
Blair et al 2016	victoria	fire	birds	1	0.242424	0.443695
Blair et al 2016	victoria	fire	birds	1	0.252525	0.454891
Blair et al 2016	victoria	fire	birds	1	0.262626	0.466088
Blair et al 2016	victoria	fire	birds	1	0.272727	0.477284
Blair et al 2016	victoria	fire	birds	1	0.282828	0.487868
Blair et al 2016	victoria	fire	birds	1	0.292929	0.497841
Blair et al 2016	victoria	fire	birds	1	0.30303	0.507814
Blair et al 2016	victoria	fire	birds	1	0.313131	0.517786
Blair et al 2016	victoria	fire	birds	1	0.323232	0.527759
Blair et al 2016	victoria	fire	birds	1	0.333333	0.537731
Blair et al 2016	victoria	fire	birds	1	0.343434	0.546853
Blair et al 2016	victoria	fire	birds	1	0.353535	0.555975
Blair et al 2016	victoria	fire	birds	1	0.363636	0.565097
Blair et al 2016	victoria	fire	birds	1	0.373737	0.574219
Blair et al 2016	victoria	fire	birds	1	0.383838	0.583341
Blair et al 2016	victoria	fire	birds	1	0.393939	0.59215
Blair et al 2016	victoria	fire	birds	1	0.40404	0.600644
Blair et al 2016	victoria	fire	birds	1	0.414141	0.609138
Blair et al 2016	victoria	fire	birds	1	0.424242	0.617633
Blair et al 2016	victoria	fire	birds	1	0.434343	0.626127
Blair et al 2016	victoria	fire	birds	1	0.444444	0.634622
Blair et al 2016	victoria	fire	birds	1	0.454545	0.642624
Blair et al 2016	victoria	fire	birds	1	0.464646	0.650626
Blair et al 2016	victoria	fire	birds	1	0.474747	0.658628
Blair et al 2016	victoria	fire	birds	1	0.484848	0.66663
Blair et al 2016	victoria	fire	birds	1	0.494949	0.674632
Blair et al 2016	victoria	fire	birds	1	0.505051	0.68243
Blair et al 2016	victoria	fire	birds	1	0.515152	0.690025
Blair et al 2016	victoria	fire	birds	1	0.525253	0.69762
Blair et al 2016	victoria	fire	birds	1	0.535354	0.705215
Blair et al 2016	victoria	fire	birds	1	0.545455	0.71281
Blair et al 2016	victoria	fire	birds	1	0.555556	0.720405
Blair et al 2016	victoria	fire	birds	1	0.565657	0.727651
Blair et al 2016	victoria	fire	birds	1	0.575758	0.734897
Blair et al 2016	victoria	fire	birds	1	0.585859	0.742143
Blair et al 2016	victoria	fire	birds	1	0.59596	0.749389
Blair et al 2016	victoria	fire	birds	1	0.606061	0.756635
Blair et al 2016	victoria	fire	birds	1	0.616162	0.763727
Blair et al 2016	victoria	fire	birds	1	0.626263	0.770667
Blair et al 2016	victoria	fire	birds	1	0.636364	0.777606
Blair et al 2016	victoria	fire	birds	1	0.646465	0.784545
Blair et al 2016	victoria	fire	birds	1	0.656566	0.791484
Blair et al 2016	victoria	fire	birds	1	0.666667	0.798423
Blair et al 2016	victoria	fire	birds	1	0.676768	0.805088
Blair et al 2016	victoria	fire	birds	1	0.686869	0.811753
Blair et al 2016	victoria	fire	birds	1	0.69697	0.818418
Blair et al 2016	victoria	fire	birds	1	0.707071	0.825082
Blair et al 2016	victoria	fire	birds	1	0.717172	0.831747
Blair et al 2016	victoria	fire	birds	1	0.727273	0.838288
Blair et al 2016	victoria	fire	birds	1	0.737374	0.844704
Blair et al 2016	victoria	fire	birds	1	0.747475	0.851121
Blair et al 2016	victoria	fire	birds	1	0.757576	0.857537
Blair et al 2016	victoria	fire	birds	1	0.767677	0.863954
Blair et al 2016	victoria	fire	birds	1	0.777778	0.87037
Blair et al 2016	victoria	fire	birds	1	0.787879	0.87656
Blair et al 2016	victoria	fire	birds	1	0.79798	0.882749
Blair et al 2016	victoria	fire	birds	1	0.808081	0.888938
Blair et al 2016	victoria	fire	birds	1	0.818182	0.895128
Blair et al 2016	victoria	fire	birds	1	0.828283	0.901317
Blair et al 2016	victoria	fire	birds	1	0.838384	0.907402
Blair et al 2016	victoria	fire	birds	1	0.848485	0.913382
Blair et al 2016	victoria	fire	birds	1	0.858586	0.919362
Blair et al 2016	victoria	fire	birds	1	0.868687	0.925343
Blair et al 2016	victoria	fire	birds	1	0.878788	0.931323
Blair et al 2016	victoria	fire	birds	1	0.888889	0.937303
Blair et al 2016	victoria	fire	birds	1	0.89899	0.943091
Blair et al 2016	victoria	fire	birds	1	0.909091	0.948879
Blair et al 2016	victoria	fire	birds	1	0.919192	0.954666
Blair et al 2016	victoria	fire	birds	1	0.929293	0.960454
Blair et al 2016	victoria	fire	birds	1	0.939394	0.966242
Blair et al 2016	victoria	fire	birds	1	0.949495	0.971942
Blair et al 2016	victoria	fire	birds	1	0.959596	0.977553
Blair et al 2016	victoria	fire	birds	1	0.969697	0.983165
Blair et al 2016	victoria	fire	birds	1	0.979798	0.988777
Blair et al 2016	victoria	fire	birds	1	0.989899	0.994388
Blair et al 2016	victoria	fire	birds	1	1	1
Zmihorski 2010	NE Poland	wind	birds	17	0	0
Zmihorski 2010	NE Poland	wind	birds	17	0.010101	0.0154486
Zmihorski 2010	NE Poland	wind	birds	17	0.020202	0.0308972
Zmihorski 2010	NE Poland	wind	birds	17	0.030303	0.0460415
Zmihorski 2010	NE Poland	wind	birds	17	0.040404	0.0607193
Zmihorski 2010	NE Poland	wind	birds	17	0.0505051	0.0753971
Zmihorski 2010	NE Poland	wind	birds	17	0.0606061	0.0895403
Zmihorski 2010	NE Poland	wind	birds	17	0.0707071	0.103541
Zmihorski 2010	NE Poland	wind	birds	17	0.0808081	0.117432
Zmihorski 2010	NE Poland	wind	birds	17	0.0909091	0.130839
Zmihorski 2010	NE Poland	wind	birds	17	0.10101	0.144245
Zmihorski 2010	NE Poland	wind	birds	17	0.111111	0.15735
Zmihorski 2010	NE Poland	wind	birds	17	0.121212	0.170235
Zmihorski 2010	NE Poland	wind	birds	17	0.131313	0.183121
Zmihorski 2010	NE Poland	wind	birds	17	0.141414	0.195562
Zmihorski 2010	NE Poland	wind	birds	17	0.151515	0.207991
Zmihorski 2010	NE Poland	wind	birds	17	0.161616	0.220272
Zmihorski 2010	NE Poland	wind	birds	17	0.171717	0.2323
Zmihorski 2010	NE Poland	wind	birds	17	0.181818	0.244329
Zmihorski 2010	NE Poland	wind	birds	17	0.191919	0.256089
Zmihorski 2010	NE Poland	wind	birds	17	0.20202	0.267767
Zmihorski 2010	NE Poland	wind	birds	17	0.212121	0.279395
Zmihorski 2010	NE Poland	wind	birds	17	0.222222	0.290763
Zmihorski 2010	NE Poland	wind	birds	17	0.232323	0.302132
Zmihorski 2010	NE Poland	wind	birds	17	0.242424	0.31335
Zmihorski 2010	NE Poland	wind	birds	17	0.252525	0.324446
Zmihorski 2010	NE Poland	wind	birds	17	0.262626	0.335542
Zmihorski 2010	NE Poland	wind	birds	17	0.272727	0.34641
Zmihorski 2010	NE Poland	wind	birds	17	0.282828	0.357266
Zmihorski 2010	NE Poland	wind	birds	17	0.292929	0.368048
Zmihorski 2010	NE Poland	wind	birds	17	0.30303	0.378689
Zmihorski 2010	NE Poland	wind	birds	17	0.313131	0.389331
Zmihorski 2010	NE Poland	wind	birds	17	0.323232	0.399831
Zmihorski 2010	NE Poland	wind	birds	17	0.333333	0.410281
Zmihorski 2010	NE Poland	wind	birds	17	0.343434	0.420708
Zmihorski 2010	NE Poland	wind	birds	17	0.353535	0.430986
Zmihorski 2010	NE Poland	wind	birds	17	0.363636	0.441263
Zmihorski 2010	NE Poland	wind	birds	17	0.373737	0.451459
Zmihorski 2010	NE Poland	wind	birds	17	0.383838	0.46158
Zmihorski 2010	NE Poland	wind	birds	17	0.393939	0.471701
Zmihorski 2010	NE Poland	wind	birds	17	0.40404	0.48169
Zmihorski 2010	NE Poland	wind	birds	17	0.414141	0.491667
Zmihorski 2010	NE Poland	wind	birds	17	0.424242	0.501603
Zmihorski 2010	NE Poland	wind	birds	17	0.434343	0.511448
Zmihorski 2010	NE Poland	wind	birds	17	0.444444	0.521292
Zmihorski 2010	NE Poland	wind	birds	17	0.454545	0.531049
Zmihorski 2010	NE Poland	wind	birds	17	0.464646	0.54077
Zmihorski 2010	NE Poland	wind	birds	17	0.474747	0.550478
Zmihorski 2010	NE Poland	wind	birds	17	0.484848	0.560082
Zmihorski 2010	NE Poland	wind	birds	17	0.494949	0.569685
Zmihorski 2010	NE Poland	wind	birds	17	0.505051	0.579233
Zmihorski 2010	NE Poland	wind	birds	17	0.515152	0.588725
Zmihorski 2010	NE Poland	wind	birds	17	0.525253	0.598217
Zmihorski 2010	NE Poland	wind	birds	17	0.535354	0.607612
Zmihorski 2010	NE Poland	wind	birds	17	0.545455	0.616997
Zmihorski 2010	NE Poland	wind	birds	17	0.555556	0.626351
Zmihorski 2010	NE Poland	wind	birds	17	0.565657	0.635631
Zmihorski 2010	NE Poland	wind	birds	17	0.575758	0.644912
Zmihorski 2010	NE Poland	wind	birds	17	0.585859	0.654122
Zmihorski 2010	NE Poland	wind	birds	17	0.59596	0.663301
Zmihorski 2010	NE Poland	wind	birds	17	0.606061	0.672472
Zmihorski 2010	NE Poland	wind	birds	17	0.616162	0.68155
Zmihorski 2010	NE Poland	wind	birds	17	0.626263	0.690629
Zmihorski 2010	NE Poland	wind	birds	17	0.636364	0.699661
Zmihorski 2010	NE Poland	wind	birds	17	0.646465	0.708641
Zmihorski 2010	NE Poland	wind	birds	17	0.656566	0.717621
Zmihorski 2010	NE Poland	wind	birds	17	0.666667	0.726516
Zmihorski 2010	NE Poland	wind	birds	17	0.676768	0.735398
Zmihorski 2010	NE Poland	wind	birds	17	0.686869	0.744254
Zmihorski 2010	NE Poland	wind	birds	17	0.69697	0.753039
Zmihorski 2010	NE Poland	wind	birds	17	0.707071	0.761824
Zmihorski 2010	NE Poland	wind	birds	17	0.717172	0.770546
Zmihorski 2010	NE Poland	wind	birds	17	0.727273	0.779234
Zmihorski 2010	NE Poland	wind	birds	17	0.737374	0.787917
Zmihorski 2010	NE Poland	wind	birds	17	0.747475	0.796509
Zmihorski 2010	NE Poland	wind	birds	17	0.757576	0.8051
Zmihorski 2010	NE Poland	wind	birds	17	0.767677	0.813649
Zmihorski 2010	NE Poland	wind	birds	17	0.777778	0.822144
Zmihorski 2010	NE Poland	wind	birds	17	0.787879	0.830639
Zmihorski 2010	NE Poland	wind	birds	17	0.79798	0.839053
Zmihorski 2010	NE Poland	wind	birds	17	0.808081	0.847452
Zmihorski 2010	NE Poland	wind	birds	17	0.818182	0.855828
Zmihorski 2010	NE Poland	wind	birds	17	0.828283	0.86413
Zmihorski 2010	NE Poland	wind	birds	17	0.838384	0.872433
Zmihorski 2010	NE Poland	wind	birds	17	0.848485	0.880674
Zmihorski 2010	NE Poland	wind	birds	17	0.858586	0.88888
Zmihorski 2010	NE Poland	wind	birds	17	0.868687	0.897084
Zmihorski 2010	NE Poland	wind	birds	17	0.878788	0.905194
Zmihorski 2010	NE Poland	wind	birds	17	0.888889	0.913303
Zmihorski 2010	NE Poland	wind	birds	17	0.89899	0.921373
Zmihorski 2010	NE Poland	wind	birds	17	0.909091	0.929386
Zmihorski 2010	NE Poland	wind	birds	17	0.919192	0.937399
Zmihorski 2010	NE Poland	wind	birds	17	0.929293	0.945334
Zmihorski 2010	NE Poland	wind	birds	17	0.939394	0.953251
Zmihorski 2010	NE Poland	wind	birds	17	0.949495	0.961148
Zmihorski 2010	NE Poland	wind	birds	17	0.959596	0.968968
Zmihorski 2010	NE Poland	wind	birds	17	0.969697	0.976789
Zmihorski 2010	NE Poland	wind	birds	17	0.979798	0.984551
Zmihorski 2010	NE Poland	wind	birds	17	0.989899	0.992276
Zmihorski 2010	NE Poland	wind	birds	17	1	1
Zmihorski 2010	NE Poland	wind	birds	11	0	0
Zmihorski 2010	NE Poland	wind	birds	11	0.010101	0.0151515
Zmihorski 2010	NE Poland	wind	birds	11	0.020202	0.030303
Zmihorski 2010	NE Poland	wind	birds	11	0.030303	0.0453109
Zmihorski 2010	NE Poland	wind	birds	11	0.040404	0.0600984
Zmihorski 2010	NE Poland	wind	birds	11	0.0505051	0.0748859
Zmihorski 2010	NE Poland	wind	birds	11	0.0606061	0.089392
Zmihorski 2010	NE Poland	wind	birds	11	0.0707071	0.103823
Zmihorski 2010	NE Poland	wind	birds	11	0.0808081	0.11819
Zmihorski 2010	NE Poland	wind	birds	11	0.0909091	0.132272
Zmihorski 2010	NE Poland	wind	birds	11	0.10101	0.146354
Zmihorski 2010	NE Poland	wind	birds	11	0.111111	0.160239
Zmihorski 2010	NE Poland	wind	birds	11	0.121212	0.17398
Zmihorski 2010	NE Poland	wind	birds	11	0.131313	0.187721
Zmihorski 2010	NE Poland	wind	birds	11	0.141414	0.201137
Zmihorski 2010	NE Poland	wind	birds	11	0.151515	0.214545
Zmihorski 2010	NE Poland	wind	birds	11	0.161616	0.227832
Zmihorski 2010	NE Poland	wind	birds	11	0.171717	0.240913
Zmihorski 2010	NE Poland	wind	birds	11	0.181818	0.253994
Zmihorski 2010	NE Poland	wind	birds	11	0.191919	0.266833
Zmihorski 2010	NE Poland	wind	birds	11	0.20202	0.279595
Zmihorski 2010	NE Poland	wind	birds	11	0.212121	0.292309
Zmihorski 2010	NE Poland	wind	birds	11	0.222222	0.304761
Zmihorski 2010	NE Poland	wind	birds	11	0.232323	0.317213
Zmihorski 2010	NE Poland	wind	birds	11	0.242424	0.329497
Zmihorski 2010	NE Poland	wind	birds	11	0.252525	0.341645
Zmihorski 2010	NE Poland	wind	birds	11	0.262626	0.353794
Zmihorski 2010	NE Poland	wind	birds	11	0.272727	0.365662
Zmihorski 2010	NE Poland	wind	birds	11	0.282828	0.377515
Zmihorski 2010	NE Poland	wind	birds	11	0.292929	0.389269
Zmihorski 2010	NE Poland	wind	birds	11	0.30303	0.400834
Zmihorski 2010	NE Poland	wind	birds	11	0.313131	0.412398
Zmihorski 2010	NE Poland	wind	birds	11	0.323232	0.423756
Zmihorski 2010	NE Poland	wind	birds	11	0.333333	0.43504
Zmihorski 2010	NE Poland	wind	birds	11	0.343434	0.446288
Zmihorski 2010	NE Poland	wind	birds	11	0.353535	0.457299
Zmihorski 2010	NE Poland	wind	birds	11	0.363636	0.46831
Zmihorski 2010	NE Poland	wind	birds	11	0.373737	0.479182
Zmihorski 2010	NE Poland	wind	birds	11	0.383838	0.489927
Zmihorski 2010	NE Poland	wind	birds	11	0.393939	0.500673
Zmihorski 2010	NE Poland	wind	birds	11	0.40404	0.511181
Zmihorski 2010	NE Poland	wind	birds	11	0.414141	0.521669
Zmihorski 2010	NE Poland	wind	birds	11	0.424242	0.532078
Zmihorski 2010	NE Poland	wind	birds	11	0.434343	0.542315
Zmihorski 2010	NE Poland	wind	birds	11	0.444444	0.552553
Zmihorski 2010	NE Poland	wind	birds	11	0.454545	0.562618
Zmihorski 2010	NE Poland	wind	birds	11	0.464646	0.572612
Zmihorski 2010	NE Poland	wind	birds	11	0.474747	0.582583
Zmihorski 2010	NE Poland	wind	birds	11	0.484848	0.592342
Zmihorski 2010	NE Poland	wind	birds	11	0.494949	0.602102
Zmihorski 2010	NE Poland	wind	birds	11	0.505051	0.611748
Zmihorski 2010	NE Poland	wind	birds	11	0.515152	0.62128
Zmihorski 2010	NE Poland	wind	birds	11	0.525253	0.630813
Zmihorski 2010	NE Poland	wind	birds	11	0.535354	0.640148
Zmihorski 2010	NE Poland	wind	birds	11	0.545455	0.64946
Zmihorski 2010	NE Poland	wind	birds	11	0.555556	0.658711
Zmihorski 2010	NE Poland	wind	birds	11	0.565657	0.667811
Zmihorski 2010	NE Poland	wind	birds	11	0.575758	0.676911
Zmihorski 2010	NE Poland	wind	birds	11	0.585859	0.685871
Zmihorski 2010	NE Poland	wind	birds	11	0.59596	0.694767
Zmihorski 2010	NE Poland	wind	birds	11	0.606061	0.703646
Zmihorski 2010	NE Poland	wind	birds	11	0.616162	0.712344
Zmihorski 2010	NE Poland	wind	birds	11	0.626263	0.721042
Zmihorski 2010	NE Poland	wind	birds	11	0.636364	0.729651
Zmihorski 2010	NE Poland	wind	birds	11	0.646465	0.738159
Zmihorski 2010	NE Poland	wind	birds	11	0.656566	0.746668
Zmihorski 2010	NE Poland	wind	birds	11	0.666667	0.755018
Zmihorski 2010	NE Poland	wind	birds	11	0.676768	0.763345
Zmihorski 2010	NE Poland	wind	birds	11	0.686869	0.771625
Zmihorski 2010	NE Poland	wind	birds	11	0.69697	0.779777
Zmihorski 2010	NE Poland	wind	birds	11	0.707071	0.787929
Zmihorski 2010	NE Poland	wind	birds	11	0.717172	0.795972
Zmihorski 2010	NE Poland	wind	birds	11	0.727273	0.803957
Zmihorski 2010	NE Poland	wind	birds	11	0.737374	0.811934
Zmihorski 2010	NE Poland	wind	birds	11	0.747475	0.81976
Zmihorski 2010	NE Poland	wind	birds	11	0.757576	0.827586
Zmihorski 2010	NE Poland	wind	birds	11	0.767677	0.835344
Zmihorski 2010	NE Poland	wind	birds	11	0.777778	0.843018
Zmihorski 2010	NE Poland	wind	birds	11	0.787879	0.850693
Zmihorski 2010	NE Poland	wind	birds	11	0.79798	0.858246
Zmihorski 2010	NE Poland	wind	birds	11	0.808081	0.865776
Zmihorski 2010	NE Poland	wind	birds	11	0.818182	0.873274
Zmihorski 2010	NE Poland	wind	birds	11	0.828283	0.880668
Zmihorski 2010	NE Poland	wind	birds	11	0.838384	0.888062
Zmihorski 2010	NE Poland	wind	birds	11	0.848485	0.895374
Zmihorski 2010	NE Poland	wind	birds	11	0.858586	0.902639
Zmihorski 2010	NE Poland	wind	birds	11	0.868687	0.9099
Zmihorski 2010	NE Poland	wind	birds	11	0.878788	0.917044
Zmihorski 2010	NE Poland	wind	birds	11	0.888889	0.924187
Zmihorski 2010	NE Poland	wind	birds	11	0.89899	0.931283
Zmihorski 2010	NE Poland	wind	birds	11	0.909091	0.938313
Zmihorski 2010	NE Poland	wind	birds	11	0.919192	0.945342
Zmihorski 2010	NE Poland	wind	birds	11	0.929293	0.952286
Zmihorski 2010	NE Poland	wind	birds	11	0.939394	0.959209
Zmihorski 2010	NE Poland	wind	birds	11	0.949495	0.966112
Zmihorski 2010	NE Poland	wind	birds	11	0.959596	0.972937
Zmihorski 2010	NE Poland	wind	birds	11	0.969697	0.979762
Zmihorski 2010	NE Poland	wind	birds	11	0.979798	0.986532
Zmihorski 2010	NE Poland	wind	birds	11	0.989899	0.993266
Zmihorski 2010	NE Poland	wind	birds	11	1	1
Zmihorski 2010	NE Poland	wind	birds	9	0	0
Zmihorski 2010	NE Poland	wind	birds	9	0.010101	0.0272727
Zmihorski 2010	NE Poland	wind	birds	9	0.020202	0.0545455
Zmihorski 2010	NE Poland	wind	birds	9	0.030303	0.0787174
Zmihorski 2010	NE Poland	wind	birds	9	0.040404	0.101856
Zmihorski 2010	NE Poland	wind	birds	9	0.0505051	0.123454
Zmihorski 2010	NE Poland	wind	birds	9	0.0606061	0.143512
Zmihorski 2010	NE Poland	wind	birds	9	0.0707071	0.162993
Zmihorski 2010	NE Poland	wind	birds	9	0.0808081	0.180746
Zmihorski 2010	NE Poland	wind	birds	9	0.0909091	0.198499
Zmihorski 2010	NE Poland	wind	birds	9	0.10101	0.214516
Zmihorski 2010	NE Poland	wind	birds	9	0.111111	0.230534
Zmihorski 2010	NE Poland	wind	birds	9	0.121212	0.245561
Zmihorski 2010	NE Poland	wind	birds	9	0.131313	0.260259
Zmihorski 2010	NE Poland	wind	birds	9	0.141414	0.274448
Zmihorski 2010	NE Poland	wind	birds	9	0.151515	0.288128
Zmihorski 2010	NE Poland	wind	birds	9	0.161616	0.30161
Zmihorski 2010	NE Poland	wind	birds	9	0.171717	0.314494
Zmihorski 2010	NE Poland	wind	birds	9	0.181818	0.327379
Zmihorski 2010	NE Poland	wind	birds	9	0.191919	0.339627
Zmihorski 2010	NE Poland	wind	birds	9	0.20202	0.351875
Zmihorski 2010	NE Poland	wind	birds	9	0.212121	0.363734
Zmihorski 2010	NE Poland	wind	birds	9	0.222222	0.375463
Zmihorski 2010	NE Poland	wind	birds	9	0.232323	0.386975
Zmihorski 2010	NE Poland	wind	birds	9	0.242424	0.39827
Zmihorski 2010	NE Poland	wind	birds	9	0.252525	0.409472
Zmihorski 2010	NE Poland	wind	birds	9	0.262626	0.420396
Zmihorski 2010	NE Poland	wind	birds	9	0.272727	0.43132
Zmihorski 2010	NE Poland	wind	birds	9	0.282828	0.441919
Zmihorski 2010	NE Poland	wind	birds	9	0.292929	0.452518
Zmihorski 2010	NE Poland	wind	birds	9	0.30303	0.462901
Zmihorski 2010	NE Poland	wind	birds	9	0.313131	0.47321
Zmihorski 2010	NE Poland	wind	birds	9	0.323232	0.483389
Zmihorski 2010	NE Poland	wind	birds	9	0.333333	0.493436
Zmihorski 2010	NE Poland	wind	birds	9	0.343434	0.503423
Zmihorski 2010	NE Poland	wind	birds	9	0.353535	0.513229
Zmihorski 2010	NE Poland	wind	birds	9	0.363636	0.523035
Zmihorski 2010	NE Poland	wind	birds	9	0.373737	0.532617
Zmihorski 2010	NE Poland	wind	birds	9	0.383838	0.542199
Zmihorski 2010	NE Poland	wind	birds	9	0.393939	0.551623
Zmihorski 2010	NE Poland	wind	birds	9	0.40404	0.560994
Zmihorski 2010	NE Poland	wind	birds	9	0.414141	0.570266
Zmihorski 2010	NE Poland	wind	birds	9	0.424242	0.579438
Zmihorski 2010	NE Poland	wind	birds	9	0.434343	0.588564
Zmihorski 2010	NE Poland	wind	birds	9	0.444444	0.597548
Zmihorski 2010	NE Poland	wind	birds	9	0.454545	0.606532
Zmihorski 2010	NE Poland	wind	birds	9	0.464646	0.615337
Zmihorski 2010	NE Poland	wind	birds	9	0.474747	0.624142
Zmihorski 2010	NE Poland	wind	birds	9	0.484848	0.632819
Zmihorski 2010	NE Poland	wind	birds	9	0.494949	0.641453
Zmihorski 2010	NE Poland	wind	birds	9	0.505051	0.650005
Zmihorski 2010	NE Poland	wind	birds	9	0.515152	0.658475
Zmihorski 2010	NE Poland	wind	birds	9	0.525253	0.666906
Zmihorski 2010	NE Poland	wind	birds	9	0.535354	0.67522
Zmihorski 2010	NE Poland	wind	birds	9	0.545455	0.683533
Zmihorski 2010	NE Poland	wind	birds	9	0.555556	0.691697
Zmihorski 2010	NE Poland	wind	birds	9	0.565657	0.69986
Zmihorski 2010	NE Poland	wind	birds	9	0.575758	0.707916
Zmihorski 2010	NE Poland	wind	birds	9	0.585859	0.715935
Zmihorski 2010	NE Poland	wind	birds	9	0.59596	0.723885
Zmihorski 2010	NE Poland	wind	birds	9	0.606061	0.731765
Zmihorski 2010	NE Poland	wind	birds	9	0.616162	0.739613
Zmihorski 2010	NE Poland	wind	birds	9	0.626263	0.74736
Zmihorski 2010	NE Poland	wind	birds	9	0.636364	0.755107
Zmihorski 2010	NE Poland	wind	birds	9	0.646465	0.762727
Zmihorski 2010	NE Poland	wind	birds	9	0.656566	0.770346
Zmihorski 2010	NE Poland	wind	birds	9	0.666667	0.777872
Zmihorski 2010	NE Poland	wind	birds	9	0.676768	0.785367
Zmihorski 2010	NE Poland	wind	birds	9	0.686869	0.792803
Zmihorski 2010	NE Poland	wind	birds	9	0.69697	0.800178
Zmihorski 2010	NE Poland	wind	birds	9	0.707071	0.807525
Zmihorski 2010	NE Poland	wind	birds	9	0.717172	0.814785
Zmihorski 2010	NE Poland	wind	birds	9	0.727273	0.822046
Zmihorski 2010	NE Poland	wind	birds	9	0.737374	0.829194
Zmihorski 2010	NE Poland	wind	birds	9	0.747475	0.836342
Zmihorski 2010	NE Poland	wind	birds	9	0.757576	0.843409
Zmihorski 2010	NE Poland	wind	birds	9	0.767677	0.850448
Zmihorski 2010	NE Poland	wind	birds	9	0.777778	0.857435
Zmihorski 2010	NE Poland	wind	birds	9	0.787879	0.864369
Zmihorski 2010	NE Poland	wind	birds	9	0.79798	0.871277
Zmihorski 2010	NE Poland	wind	birds	9	0.808081	0.878107
Zmihorski 2010	NE Poland	wind	birds	9	0.818182	0.884938
Zmihorski 2010	NE Poland	wind	birds	9	0.828283	0.891668
Zmihorski 2010	NE Poland	wind	birds	9	0.838384	0.898397
Zmihorski 2010	NE Poland	wind	birds	9	0.848485	0.905053
Zmihorski 2010	NE Poland	wind	birds	9	0.858586	0.911684
Zmihorski 2010	NE Poland	wind	birds	9	0.868687	0.918266
Zmihorski 2010	NE Poland	wind	birds	9	0.878788	0.9248
Zmihorski 2010	NE Poland	wind	birds	9	0.888889	0.93131
Zmihorski 2010	NE Poland	wind	birds	9	0.89899	0.937748
Zmihorski 2010	NE Poland	wind	birds	9	0.909091	0.944185
Zmihorski 2010	NE Poland	wind	birds	9	0.919192	0.950528
Zmihorski 2010	NE Poland	wind	birds	9	0.929293	0.956871
Zmihorski 2010	NE Poland	wind	birds	9	0.939394	0.963143
Zmihorski 2010	NE Poland	wind	birds	9	0.949495	0.969392
Zmihorski 2010	NE Poland	wind	birds	9	0.959596	0.975593
Zmihorski 2010	NE Poland	wind	birds	9	0.969697	0.981748
Zmihorski 2010	NE Poland	wind	birds	9	0.979798	0.987879
Zmihorski 2010	NE Poland	wind	birds	9	0.989899	0.993939
Zmihorski 2010	NE Poland	wind	birds	9	1	1
Zmihorski 2010	NE Poland	wind	birds	5	0	0
Zmihorski 2010	NE Poland	wind	birds	5	0.010101	0.0185185
Zmihorski 2010	NE Poland	wind	birds	5	0.020202	0.037037
Zmihorski 2010	NE Poland	wind	birds	5	0.030303	0.0549715
Zmihorski 2010	NE Poland	wind	birds	5	0.040404	0.0728938
Zmihorski 2010	NE Poland	wind	birds	5	0.0505051	0.0902678
Zmihorski 2010	NE Poland	wind	birds	5	0.0606061	0.107618
Zmihorski 2010	NE Poland	wind	birds	5	0.0707071	0.124455
Zmihorski 2010	NE Poland	wind	birds	5	0.0808081	0.141257
Zmihorski 2010	NE Poland	wind	birds	5	0.0909091	0.157578
Zmihorski 2010	NE Poland	wind	birds	5	0.10101	0.173855
Zmihorski 2010	NE Poland	wind	birds	5	0.111111	0.18968
Zmihorski 2010	NE Poland	wind	birds	5	0.121212	0.205454
Zmihorski 2010	NE Poland	wind	birds	5	0.131313	0.220805
Zmihorski 2010	NE Poland	wind	birds	5	0.141414	0.236096
Zmihorski 2010	NE Poland	wind	birds	5	0.151515	0.250991
Zmihorski 2010	NE Poland	wind	birds	5	0.161616	0.26582
Zmihorski 2010	NE Poland	wind	birds	5	0.171717	0.280277
Zmihorski 2010	NE Poland	wind	birds	5	0.181818	0.294662
Zmihorski 2010	NE Poland	wind	birds	5	0.191919	0.3087
Zmihorski 2010	NE Poland	wind	birds	5	0.20202	0.32266
Zmihorski 2010	NE Poland	wind	birds	5	0.212121	0.336295
Zmihorski 2010	NE Poland	wind	birds	5	0.222222	0.349847
Zmihorski 2010	NE Poland	wind	birds	5	0.232323	0.363096
Zmihorski 2010	NE Poland	wind	birds	5	0.242424	0.376257
Zmihorski 2010	NE Poland	wind	birds	5	0.252525	0.389134
Zmihorski 2010	NE Poland	wind	birds	5	0.262626	0.40192
Zmihorski 2010	NE Poland	wind	birds	5	0.272727	0.414441
Zmihorski 2010	NE Poland	wind	birds	5	0.282828	0.426866
Zmihorski 2010	NE Poland	wind	birds	5	0.292929	0.439044
Zmihorski 2010	NE Poland	wind	birds	5	0.30303	0.451124
Zmihorski 2010	NE Poland	wind	birds	5	0.313131	0.462972
Zmihorski 2010	NE Poland	wind	birds	5	0.323232	0.47472
Zmihorski 2010	NE Poland	wind	birds	5	0.333333	0.486252
Zmihorski 2010	NE Poland	wind	birds	5	0.343434	0.49768
Zmihorski 2010	NE Poland	wind	birds	5	0.353535	0.508908
Zmihorski 2010	NE Poland	wind	birds	5	0.363636	0.520029
Zmihorski 2010	NE Poland	wind	birds	5	0.373737	0.530963
Zmihorski 2010	NE Poland	wind	birds	5	0.383838	0.541789
Zmihorski 2010	NE Poland	wind	birds	5	0.393939	0.552441
Zmihorski 2010	NE Poland	wind	birds	5	0.40404	0.562982
Zmihorski 2010	NE Poland	wind	birds	5	0.414141	0.573362
Zmihorski 2010	NE Poland	wind	birds	5	0.424242	0.58363
Zmihorski 2010	NE Poland	wind	birds	5	0.434343	0.593747
Zmihorski 2010	NE Poland	wind	birds	5	0.444444	0.60375
Zmihorski 2010	NE Poland	wind	birds	5	0.454545	0.613614
Zmihorski 2010	NE Poland	wind	birds	5	0.464646	0.623363
Zmihorski 2010	NE Poland	wind	birds	5	0.474747	0.632981
Zmihorski 2010	NE Poland	wind	birds	5	0.484848	0.642484
Zmihorski 2010	NE Poland	wind	birds	5	0.494949	0.651866
Zmihorski 2010	NE Poland	wind	birds	5	0.505051	0.661131
Zmihorski 2010	NE Poland	wind	birds	5	0.515152	0.670284
Zmihorski 2010	NE Poland	wind	birds	5	0.525253	0.679319
Zmihorski 2010	NE Poland	wind	birds	5	0.535354	0.68825
Zmihorski 2010	NE Poland	wind	birds	5	0.545455	0.697062
Zmihorski 2010	NE Poland	wind	birds	5	0.555556	0.705777
Zmihorski 2010	NE Poland	wind	birds	5	0.565657	0.714373
Zmihorski 2010	NE Poland	wind	birds	5	0.575758	0.72288
Zmihorski 2010	NE Poland	wind	birds	5	0.585859	0.731266
Zmihorski 2010	NE Poland	wind	birds	5	0.59596	0.73957
Zmihorski 2010	NE Poland	wind	birds	5	0.606061	0.747752
Zmihorski 2010	NE Poland	wind	birds	5	0.616162	0.755858
Zmihorski 2010	NE Poland	wind	birds	5	0.626263	0.763843
Zmihorski 2010	NE Poland	wind	birds	5	0.636364	0.771756
Zmihorski 2010	NE Poland	wind	birds	5	0.646465	0.779547
Zmihorski 2010	NE Poland	wind	birds	5	0.656566	0.787274
Zmihorski 2010	NE Poland	wind	birds	5	0.666667	0.794877
Zmihorski 2010	NE Poland	wind	birds	5	0.676768	0.80242
Zmihorski 2010	NE Poland	wind	birds	5	0.686869	0.809839
Zmihorski 2010	NE Poland	wind	birds	5	0.69697	0.817204
Zmihorski 2010	NE Poland	wind	birds	5	0.707071	0.824444
Zmihorski 2010	NE Poland	wind	birds	5	0.717172	0.831634
Zmihorski 2010	NE Poland	wind	birds	5	0.727273	0.838698
Zmihorski 2010	NE Poland	wind	birds	5	0.737374	0.845717
Zmihorski 2010	NE Poland	wind	birds	5	0.747475	0.852609
Zmihorski 2010	NE Poland	wind	birds	5	0.757576	0.859461
Zmihorski 2010	NE Poland	wind	birds	5	0.767677	0.866185
Zmihorski 2010	NE Poland	wind	birds	5	0.777778	0.872871
Zmihorski 2010	NE Poland	wind	birds	5	0.787879	0.87943
Zmihorski 2010	NE Poland	wind	birds	5	0.79798	0.885956
Zmihorski 2010	NE Poland	wind	birds	5	0.808081	0.892352
Zmihorski 2010	NE Poland	wind	birds	5	0.818182	0.898719
Zmihorski 2010	NE Poland	wind	birds	5	0.828283	0.904956
Zmihorski 2010	NE Poland	wind	birds	5	0.838384	0.911168
Zmihorski 2010	NE Poland	wind	birds	5	0.848485	0.917248
Zmihorski 2010	NE Poland	wind	birds	5	0.858586	0.923306
Zmihorski 2010	NE Poland	wind	birds	5	0.868687	0.929233
Zmihorski 2010	NE Poland	wind	birds	5	0.878788	0.93514
Zmihorski 2010	NE Poland	wind	birds	5	0.888889	0.940915
Zmihorski 2010	NE Poland	wind	birds	5	0.89899	0.946674
Zmihorski 2010	NE Poland	wind	birds	5	0.909091	0.952299
Zmihorski 2010	NE Poland	wind	birds	5	0.919192	0.957912
Zmihorski 2010	NE Poland	wind	birds	5	0.929293	0.96339
Zmihorski 2010	NE Poland	wind	birds	5	0.939394	0.968859
Zmihorski 2010	NE Poland	wind	birds	5	0.949495	0.974193
Zmihorski 2010	NE Poland	wind	birds	5	0.959596	0.97952
Zmihorski 2010	NE Poland	wind	birds	5	0.969697	0.984711
Zmihorski 2010	NE Poland	wind	birds	5	0.979798	0.989899
Zmihorski 2010	NE Poland	wind	birds	5	0.989899	0.994949
Zmihorski 2010	NE Poland	wind	birds	5	1	1
Zmihorski et al 2019	Sweden	fire	forest birds	4	0	0
Zmihorski et al 2019	Sweden	fire	forest birds	4	0.010101	0.0156566
Zmihorski et al 2019	Sweden	fire	forest birds	4	0.020202	0.0313131
Zmihorski et al 2019	Sweden	fire	forest birds	4	0.030303	0.0469238
Zmihorski et al 2019	Sweden	fire	forest birds	4	0.040404	0.06206
Zmihorski et al 2019	Sweden	fire	forest birds	4	0.0505051	0.0771962
Zmihorski et al 2019	Sweden	fire	forest birds	4	0.0606061	0.0922446
Zmihorski et al 2019	Sweden	fire	forest birds	4	0.0707071	0.106883
Zmihorski et al 2019	Sweden	fire	forest birds	4	0.0808081	0.121522
Zmihorski et al 2019	Sweden	fire	forest birds	4	0.0909091	0.136035
Zmihorski et al 2019	Sweden	fire	forest birds	4	0.10101	0.150199
Zmihorski et al 2019	Sweden	fire	forest birds	4	0.111111	0.164363
Zmihorski et al 2019	Sweden	fire	forest birds	4	0.121212	0.178366
Zmihorski et al 2019	Sweden	fire	forest birds	4	0.131313	0.192076
Zmihorski et al 2019	Sweden	fire	forest birds	4	0.141414	0.205786
Zmihorski et al 2019	Sweden	fire	forest birds	4	0.151515	0.219305
Zmihorski et al 2019	Sweden	fire	forest birds	4	0.161616	0.232582
Zmihorski et al 2019	Sweden	fire	forest birds	4	0.171717	0.245859
Zmihorski et al 2019	Sweden	fire	forest birds	4	0.181818	0.258917
Zmihorski et al 2019	Sweden	fire	forest birds	4	0.191919	0.271781
Zmihorski et al 2019	Sweden	fire	forest birds	4	0.20202	0.284645
Zmihorski et al 2019	Sweden	fire	forest birds	4	0.212121	0.297266
Zmihorski et al 2019	Sweden	fire	forest birds	4	0.222222	0.309736
Zmihorski et al 2019	Sweden	fire	forest birds	4	0.232323	0.322206
Zmihorski et al 2019	Sweden	fire	forest birds	4	0.242424	0.334412
Zmihorski et al 2019	Sweden	fire	forest birds	4	0.252525	0.346507
Zmihorski et al 2019	Sweden	fire	forest birds	4	0.262626	0.358602
Zmihorski et al 2019	Sweden	fire	forest birds	4	0.272727	0.370413
Zmihorski et al 2019	Sweden	fire	forest birds	4	0.282828	0.382151
Zmihorski et al 2019	Sweden	fire	forest birds	4	0.292929	0.393888
Zmihorski et al 2019	Sweden	fire	forest birds	4	0.30303	0.405325
Zmihorski et al 2019	Sweden	fire	forest birds	4	0.313131	0.416723
Zmihorski et al 2019	Sweden	fire	forest birds	4	0.323232	0.42812
Zmihorski et al 2019	Sweden	fire	forest birds	4	0.333333	0.439203
Zmihorski et al 2019	Sweden	fire	forest birds	4	0.343434	0.450276
Zmihorski et al 2019	Sweden	fire	forest birds	4	0.353535	0.461331
Zmihorski et al 2019	Sweden	fire	forest birds	4	0.363636	0.472095
Zmihorski et al 2019	Sweden	fire	forest birds	4	0.373737	0.48286
Zmihorski et al 2019	Sweden	fire	forest birds	4	0.383838	0.493581
Zmihorski et al 2019	Sweden	fire	forest birds	4	0.393939	0.504052
Zmihorski et al 2019	Sweden	fire	forest birds	4	0.40404	0.514523
Zmihorski et al 2019	Sweden	fire	forest birds	4	0.414141	0.524928
Zmihorski et al 2019	Sweden	fire	forest birds	4	0.424242	0.535119
Zmihorski et al 2019	Sweden	fire	forest birds	4	0.434343	0.54531
Zmihorski et al 2019	Sweden	fire	forest birds	4	0.444444	0.555415
Zmihorski et al 2019	Sweden	fire	forest birds	4	0.454545	0.565339
Zmihorski et al 2019	Sweden	fire	forest birds	4	0.464646	0.575264
Zmihorski et al 2019	Sweden	fire	forest birds	4	0.474747	0.585084
Zmihorski et al 2019	Sweden	fire	forest birds	4	0.484848	0.594755
Zmihorski et al 2019	Sweden	fire	forest birds	4	0.494949	0.604426
Zmihorski et al 2019	Sweden	fire	forest birds	4	0.505051	0.613977
Zmihorski et al 2019	Sweden	fire	forest birds	4	0.515152	0.623406
Zmihorski et al 2019	Sweden	fire	forest birds	4	0.525253	0.632835
Zmihorski et al 2019	Sweden	fire	forest birds	4	0.535354	0.642128
Zmihorski et al 2019	Sweden	fire	forest birds	4	0.545455	0.651326
Zmihorski et al 2019	Sweden	fire	forest birds	4	0.555556	0.660525
Zmihorski et al 2019	Sweden	fire	forest birds	4	0.565657	0.669574
Zmihorski et al 2019	Sweden	fire	forest birds	4	0.575758	0.678552
Zmihorski et al 2019	Sweden	fire	forest birds	4	0.585859	0.687529
Zmihorski et al 2019	Sweden	fire	forest birds	4	0.59596	0.696346
Zmihorski et al 2019	Sweden	fire	forest birds	4	0.606061	0.705113
Zmihorski et al 2019	Sweden	fire	forest birds	4	0.616162	0.71388
Zmihorski et al 2019	Sweden	fire	forest birds	4	0.626263	0.722475
Zmihorski et al 2019	Sweden	fire	forest birds	4	0.636364	0.73104
Zmihorski et al 2019	Sweden	fire	forest birds	4	0.646465	0.739605
Zmihorski et al 2019	Sweden	fire	forest birds	4	0.656566	0.747988
Zmihorski et al 2019	Sweden	fire	forest birds	4	0.666667	0.756359
Zmihorski et al 2019	Sweden	fire	forest birds	4	0.676768	0.764725
Zmihorski et al 2019	Sweden	fire	forest birds	4	0.686869	0.77291
Zmihorski et al 2019	Sweden	fire	forest birds	4	0.69697	0.781095
Zmihorski et al 2019	Sweden	fire	forest birds	4	0.707071	0.789259
Zmihorski et al 2019	Sweden	fire	forest birds	4	0.717172	0.797264
Zmihorski et al 2019	Sweden	fire	forest birds	4	0.727273	0.80527
Zmihorski et al 2019	Sweden	fire	forest birds	4	0.737374	0.813239
Zmihorski et al 2019	Sweden	fire	forest birds	4	0.747475	0.821071
Zmihorski et al 2019	Sweden	fire	forest birds	4	0.757576	0.828902
Zmihorski et al 2019	Sweden	fire	forest birds	4	0.767677	0.836684
Zmihorski et al 2019	Sweden	fire	forest birds	4	0.777778	0.844347
Zmihorski et al 2019	Sweden	fire	forest birds	4	0.787879	0.85201
Zmihorski et al 2019	Sweden	fire	forest birds	4	0.79798	0.85961
Zmihorski et al 2019	Sweden	fire	forest birds	4	0.808081	0.867109
Zmihorski et al 2019	Sweden	fire	forest birds	4	0.818182	0.874607
Zmihorski et al 2019	Sweden	fire	forest birds	4	0.828283	0.882031
Zmihorski et al 2019	Sweden	fire	forest birds	4	0.838384	0.889369
Zmihorski et al 2019	Sweden	fire	forest birds	4	0.848485	0.896707
Zmihorski et al 2019	Sweden	fire	forest birds	4	0.858586	0.903957
Zmihorski et al 2019	Sweden	fire	forest birds	4	0.868687	0.911138
Zmihorski et al 2019	Sweden	fire	forest birds	4	0.878788	0.918319
Zmihorski et al 2019	Sweden	fire	forest birds	4	0.888889	0.925399
Zmihorski et al 2019	Sweden	fire	forest birds	4	0.89899	0.932425
Zmihorski et al 2019	Sweden	fire	forest birds	4	0.909091	0.93945
Zmihorski et al 2019	Sweden	fire	forest birds	4	0.919192	0.946363
Zmihorski et al 2019	Sweden	fire	forest birds	4	0.929293	0.953235
Zmihorski et al 2019	Sweden	fire	forest birds	4	0.939394	0.960106
Zmihorski et al 2019	Sweden	fire	forest birds	4	0.949495	0.966852
Zmihorski et al 2019	Sweden	fire	forest birds	4	0.959596	0.973571
Zmihorski et al 2019	Sweden	fire	forest birds	4	0.969697	0.98029
Zmihorski et al 2019	Sweden	fire	forest birds	4	0.979798	0.986869
Zmihorski et al 2019	Sweden	fire	forest birds	4	0.989899	0.993434
Zmihorski et al 2019	Sweden	fire	forest birds	4	1	1
Zmihorski et al 2019	Sweden	fire	forest birds	3	0	0
Zmihorski et al 2019	Sweden	fire	forest birds	3	0.010101	0.0154486
Zmihorski et al 2019	Sweden	fire	forest birds	3	0.020202	0.0308972
Zmihorski et al 2019	Sweden	fire	forest birds	3	0.030303	0.0463458
Zmihorski et al 2019	Sweden	fire	forest birds	3	0.040404	0.0614502
Zmihorski et al 2019	Sweden	fire	forest birds	3	0.0505051	0.0764071
Zmihorski et al 2019	Sweden	fire	forest birds	3	0.0606061	0.0913639
Zmihorski et al 2019	Sweden	fire	forest birds	3	0.0707071	0.106131
Zmihorski et al 2019	Sweden	fire	forest birds	3	0.0808081	0.120614
Zmihorski et al 2019	Sweden	fire	forest birds	3	0.0909091	0.135097
Zmihorski et al 2019	Sweden	fire	forest birds	3	0.10101	0.149534
Zmihorski et al 2019	Sweden	fire	forest birds	3	0.111111	0.163559
Zmihorski et al 2019	Sweden	fire	forest birds	3	0.121212	0.177584
Zmihorski et al 2019	Sweden	fire	forest birds	3	0.131313	0.19161
Zmihorski et al 2019	Sweden	fire	forest birds	3	0.141414	0.205282
Zmihorski et al 2019	Sweden	fire	forest birds	3	0.151515	0.218867
Zmihorski et al 2019	Sweden	fire	forest birds	3	0.161616	0.232451
Zmihorski et al 2019	Sweden	fire	forest birds	3	0.171717	0.245823
Zmihorski et al 2019	Sweden	fire	forest birds	3	0.181818	0.258982
Zmihorski et al 2019	Sweden	fire	forest birds	3	0.191919	0.272141
Zmihorski et al 2019	Sweden	fire	forest birds	3	0.20202	0.285218
Zmihorski et al 2019	Sweden	fire	forest birds	3	0.212121	0.297967
Zmihorski et al 2019	Sweden	fire	forest birds	3	0.222222	0.310715
Zmihorski et al 2019	Sweden	fire	forest birds	3	0.232323	0.323464
Zmihorski et al 2019	Sweden	fire	forest birds	3	0.242424	0.335856
Zmihorski et al 2019	Sweden	fire	forest birds	3	0.252525	0.348209
Zmihorski et al 2019	Sweden	fire	forest birds	3	0.262626	0.360561
Zmihorski et al 2019	Sweden	fire	forest birds	3	0.272727	0.372684
Zmihorski et al 2019	Sweden	fire	forest birds	3	0.282828	0.384654
Zmihorski et al 2019	Sweden	fire	forest birds	3	0.292929	0.396624
Zmihorski et al 2019	Sweden	fire	forest birds	3	0.30303	0.408484
Zmihorski et al 2019	Sweden	fire	forest birds	3	0.313131	0.420084
Zmihorski et al 2019	Sweden	fire	forest birds	3	0.323232	0.431685
Zmihorski et al 2019	Sweden	fire	forest birds	3	0.333333	0.443285
Zmihorski et al 2019	Sweden	fire	forest birds	3	0.343434	0.454529
Zmihorski et al 2019	Sweden	fire	forest birds	3	0.353535	0.465772
Zmihorski et al 2019	Sweden	fire	forest birds	3	0.363636	0.477016
Zmihorski et al 2019	Sweden	fire	forest birds	3	0.373737	0.488018
Zmihorski et al 2019	Sweden	fire	forest birds	3	0.383838	0.498916
Zmihorski et al 2019	Sweden	fire	forest birds	3	0.393939	0.509814
Zmihorski et al 2019	Sweden	fire	forest birds	3	0.40404	0.520578
Zmihorski et al 2019	Sweden	fire	forest birds	3	0.414141	0.531142
Zmihorski et al 2019	Sweden	fire	forest birds	3	0.424242	0.541706
Zmihorski et al 2019	Sweden	fire	forest birds	3	0.434343	0.552237
Zmihorski et al 2019	Sweden	fire	forest birds	3	0.444444	0.562477
Zmihorski et al 2019	Sweden	fire	forest birds	3	0.454545	0.572717
Zmihorski et al 2019	Sweden	fire	forest birds	3	0.464646	0.582957
Zmihorski et al 2019	Sweden	fire	forest birds	3	0.474747	0.592945
Zmihorski et al 2019	Sweden	fire	forest birds	3	0.484848	0.602871
Zmihorski et al 2019	Sweden	fire	forest birds	3	0.494949	0.612797
Zmihorski et al 2019	Sweden	fire	forest birds	3	0.505051	0.62257
Zmihorski et al 2019	Sweden	fire	forest birds	3	0.515152	0.632191
Zmihorski et al 2019	Sweden	fire	forest birds	3	0.525253	0.641811
Zmihorski et al 2019	Sweden	fire	forest birds	3	0.535354	0.651373
Zmihorski et al 2019	Sweden	fire	forest birds	3	0.545455	0.660697
Zmihorski et al 2019	Sweden	fire	forest birds	3	0.555556	0.670021
Zmihorski et al 2019	Sweden	fire	forest birds	3	0.565657	0.679345
Zmihorski et al 2019	Sweden	fire	forest birds	3	0.575758	0.688409
Zmihorski et al 2019	Sweden	fire	forest birds	3	0.585859	0.697444
Zmihorski et al 2019	Sweden	fire	forest birds	3	0.59596	0.70648
Zmihorski et al 2019	Sweden	fire	forest birds	3	0.606061	0.715346
Zmihorski et al 2019	Sweden	fire	forest birds	3	0.616162	0.724099
Zmihorski et al 2019	Sweden	fire	forest birds	3	0.626263	0.732853
Zmihorski et al 2019	Sweden	fire	forest birds	3	0.636364	0.741524
Zmihorski et al 2019	Sweden	fire	forest birds	3	0.646465	0.750003
Zmihorski et al 2019	Sweden	fire	forest birds	3	0.656566	0.758481
Zmihorski et al 2019	Sweden	fire	forest birds	3	0.666667	0.76696
Zmihorski et al 2019	Sweden	fire	forest birds	3	0.676768	0.775169
Zmihorski et al 2019	Sweden	fire	forest birds	3	0.686869	0.783378
Zmihorski et al 2019	Sweden	fire	forest birds	3	0.69697	0.791587
Zmihorski et al 2019	Sweden	fire	forest birds	3	0.707071	0.799612
Zmihorski et al 2019	Sweden	fire	forest birds	3	0.717172	0.807557
Zmihorski et al 2019	Sweden	fire	forest birds	3	0.727273	0.815502
Zmihorski et al 2019	Sweden	fire	forest birds	3	0.737374	0.823343
Zmihorski et al 2019	Sweden	fire	forest birds	3	0.747475	0.831029
Zmihorski et al 2019	Sweden	fire	forest birds	3	0.757576	0.838714
Zmihorski et al 2019	Sweden	fire	forest birds	3	0.767677	0.846374
Zmihorski et al 2019	Sweden	fire	forest birds	3	0.777778	0.853804
Zmihorski et al 2019	Sweden	fire	forest birds	3	0.787879	0.861234
Zmihorski et al 2019	Sweden	fire	forest birds	3	0.79798	0.868664
Zmihorski et al 2019	Sweden	fire	forest birds	3	0.808081	0.875892
Zmihorski et al 2019	Sweden	fire	forest birds	3	0.818182	0.88307
Zmihorski et al 2019	Sweden	fire	forest birds	3	0.828283	0.890248
Zmihorski et al 2019	Sweden	fire	forest birds	3	0.838384	0.8973
Zmihorski et al 2019	Sweden	fire	forest birds	3	0.848485	0.904228
Zmihorski et al 2019	Sweden	fire	forest birds	3	0.858586	0.911156
Zmihorski et al 2019	Sweden	fire	forest birds	3	0.868687	0.918034
Zmihorski et al 2019	Sweden	fire	forest birds	3	0.878788	0.924714
Zmihorski et al 2019	Sweden	fire	forest birds	3	0.888889	0.931394
Zmihorski et al 2019	Sweden	fire	forest birds	3	0.89899	0.938074
Zmihorski et al 2019	Sweden	fire	forest birds	3	0.909091	0.944533
Zmihorski et al 2019	Sweden	fire	forest birds	3	0.919192	0.950966
Zmihorski et al 2019	Sweden	fire	forest birds	3	0.929293	0.9574
Zmihorski et al 2019	Sweden	fire	forest birds	3	0.939394	0.963686
Zmihorski et al 2019	Sweden	fire	forest birds	3	0.949495	0.969873
Zmihorski et al 2019	Sweden	fire	forest birds	3	0.959596	0.976061
Zmihorski et al 2019	Sweden	fire	forest birds	3	0.969697	0.982175
Zmihorski et al 2019	Sweden	fire	forest birds	3	0.979798	0.988116
Zmihorski et al 2019	Sweden	fire	forest birds	3	0.989899	0.994058
Zmihorski et al 2019	Sweden	fire	forest birds	3	1	1
Zmihorski et al 2019	Sweden	fire	forest birds	2	0	0
Zmihorski et al 2019	Sweden	fire	forest birds	2	0.010101	0.0290404
Zmihorski et al 2019	Sweden	fire	forest birds	2	0.020202	0.0580808
Zmihorski et al 2019	Sweden	fire	forest birds	2	0.030303	0.0861472
Zmihorski et al 2019	Sweden	fire	forest birds	2	0.040404	0.111291
Zmihorski et al 2019	Sweden	fire	forest birds	2	0.0505051	0.136436
Zmihorski et al 2019	Sweden	fire	forest birds	2	0.0606061	0.159969
Zmihorski et al 2019	Sweden	fire	forest birds	2	0.0707071	0.181892
Zmihorski et al 2019	Sweden	fire	forest birds	2	0.0808081	0.203815
Zmihorski et al 2019	Sweden	fire	forest birds	2	0.0909091	0.223743
Zmihorski et al 2019	Sweden	fire	forest birds	2	0.10101	0.243006
Zmihorski et al 2019	Sweden	fire	forest birds	2	0.111111	0.262269
Zmihorski et al 2019	Sweden	fire	forest birds	2	0.121212	0.279336
Zmihorski et al 2019	Sweden	fire	forest birds	2	0.131313	0.296404
Zmihorski et al 2019	Sweden	fire	forest birds	2	0.141414	0.313019
Zmihorski et al 2019	Sweden	fire	forest birds	2	0.151515	0.328277
Zmihorski et al 2019	Sweden	fire	forest birds	2	0.161616	0.343535
Zmihorski et al 2019	Sweden	fire	forest birds	2	0.171717	0.358046
Zmihorski et al 2019	Sweden	fire	forest birds	2	0.181818	0.371812
Zmihorski et al 2019	Sweden	fire	forest birds	2	0.191919	0.385577
Zmihorski et al 2019	Sweden	fire	forest birds	2	0.20202	0.39842
Zmihorski et al 2019	Sweden	fire	forest birds	2	0.212121	0.410955
Zmihorski et al 2019	Sweden	fire	forest birds	2	0.222222	0.42349
Zmihorski et al 2019	Sweden	fire	forest birds	2	0.232323	0.435011
Zmihorski et al 2019	Sweden	fire	forest birds	2	0.242424	0.446531
Zmihorski et al 2019	Sweden	fire	forest birds	2	0.252525	0.457843
Zmihorski et al 2019	Sweden	fire	forest birds	2	0.262626	0.468525
Zmihorski et al 2019	Sweden	fire	forest birds	2	0.272727	0.479208
Zmihorski et al 2019	Sweden	fire	forest birds	2	0.282828	0.489544
Zmihorski et al 2019	Sweden	fire	forest birds	2	0.292929	0.499534
Zmihorski et al 2019	Sweden	fire	forest birds	2	0.30303	0.509524
Zmihorski et al 2019	Sweden	fire	forest birds	2	0.313131	0.519084
Zmihorski et al 2019	Sweden	fire	forest birds	2	0.323232	0.528499
Zmihorski et al 2019	Sweden	fire	forest birds	2	0.333333	0.537915
Zmihorski et al 2019	Sweden	fire	forest birds	2	0.343434	0.546855
Zmihorski et al 2019	Sweden	fire	forest birds	2	0.353535	0.555794
Zmihorski et al 2019	Sweden	fire	forest birds	2	0.363636	0.564633
Zmihorski et al 2019	Sweden	fire	forest birds	2	0.373737	0.573175
Zmihorski et al 2019	Sweden	fire	forest birds	2	0.383838	0.581717
Zmihorski et al 2019	Sweden	fire	forest birds	2	0.393939	0.590092
Zmihorski et al 2019	Sweden	fire	forest birds	2	0.40404	0.598302
Zmihorski et al 2019	Sweden	fire	forest birds	2	0.414141	0.606511
Zmihorski et al 2019	Sweden	fire	forest birds	2	0.424242	0.61451
Zmihorski et al 2019	Sweden	fire	forest birds	2	0.434343	0.62244
Zmihorski et al 2019	Sweden	fire	forest birds	2	0.444444	0.63037
Zmihorski et al 2019	Sweden	fire	forest birds	2	0.454545	0.638063
Zmihorski et al 2019	Sweden	fire	forest birds	2	0.464646	0.645757
Zmihorski et al 2019	Sweden	fire	forest birds	2	0.474747	0.6534
Zmihorski et al 2019	Sweden	fire	forest birds	2	0.484848	0.660892
Zmihorski et al 2019	Sweden	fire	forest birds	2	0.494949	0.668385
Zmihorski et al 2019	Sweden	fire	forest birds	2	0.505051	0.675792
Zmihorski et al 2019	Sweden	fire	forest birds	2	0.515152	0.683112
Zmihorski et al 2019	Sweden	fire	forest birds	2	0.525253	0.690433
Zmihorski et al 2019	Sweden	fire	forest birds	2	0.535354	0.697643
Zmihorski et al 2019	Sweden	fire	forest birds	2	0.545455	0.704815
Zmihorski et al 2019	Sweden	fire	forest birds	2	0.555556	0.711988
Zmihorski et al 2019	Sweden	fire	forest birds	2	0.565657	0.719032
Zmihorski et al 2019	Sweden	fire	forest birds	2	0.575758	0.726077
Zmihorski et al 2019	Sweden	fire	forest birds	2	0.585859	0.733093
Zmihorski et al 2019	Sweden	fire	forest birds	2	0.59596	0.740025
Zmihorski et al 2019	Sweden	fire	forest birds	2	0.606061	0.746958
Zmihorski et al 2019	Sweden	fire	forest birds	2	0.616162	0.753841
Zmihorski et al 2019	Sweden	fire	forest birds	2	0.626263	0.760675
Zmihorski et al 2019	Sweden	fire	forest birds	2	0.636364	0.767509
Zmihorski et al 2019	Sweden	fire	forest birds	2	0.646465	0.774278
Zmihorski et al 2019	Sweden	fire	forest birds	2	0.656566	0.781026
Zmihorski et al 2019	Sweden	fire	forest birds	2	0.666667	0.787774
Zmihorski et al 2019	Sweden	fire	forest birds	2	0.676768	0.794445
Zmihorski et al 2019	Sweden	fire	forest birds	2	0.686869	0.801116
Zmihorski et al 2019	Sweden	fire	forest birds	2	0.69697	0.80777
Zmihorski et al 2019	Sweden	fire	forest birds	2	0.707071	0.814374
Zmihorski et al 2019	Sweden	fire	forest birds	2	0.717172	0.820978
Zmihorski et al 2019	Sweden	fire	forest birds	2	0.727273	0.827552
Zmihorski et al 2019	Sweden	fire	forest birds	2	0.737374	0.834096
Zmihorski et al 2019	Sweden	fire	forest birds	2	0.747475	0.84064
Zmihorski et al 2019	Sweden	fire	forest birds	2	0.757576	0.847145
Zmihorski et al 2019	Sweden	fire	forest birds	2	0.767677	0.853638
Zmihorski et al 2019	Sweden	fire	forest birds	2	0.777778	0.86013
Zmihorski et al 2019	Sweden	fire	forest birds	2	0.787879	0.866577
Zmihorski et al 2019	Sweden	fire	forest birds	2	0.79798	0.873024
Zmihorski et al 2019	Sweden	fire	forest birds	2	0.808081	0.879461
Zmihorski et al 2019	Sweden	fire	forest birds	2	0.818182	0.88587
Zmihorski et al 2019	Sweden	fire	forest birds	2	0.828283	0.892279
Zmihorski et al 2019	Sweden	fire	forest birds	2	0.838384	0.898672
Zmihorski et al 2019	Sweden	fire	forest birds	2	0.848485	0.905048
Zmihorski et al 2019	Sweden	fire	forest birds	2	0.858586	0.911425
Zmihorski et al 2019	Sweden	fire	forest birds	2	0.868687	0.917783
Zmihorski et al 2019	Sweden	fire	forest birds	2	0.878788	0.924134
Zmihorski et al 2019	Sweden	fire	forest birds	2	0.888889	0.930486
Zmihorski et al 2019	Sweden	fire	forest birds	2	0.89899	0.936818
Zmihorski et al 2019	Sweden	fire	forest birds	2	0.909091	0.94315
Zmihorski et al 2019	Sweden	fire	forest birds	2	0.919192	0.949479
Zmihorski et al 2019	Sweden	fire	forest birds	2	0.929293	0.955799
Zmihorski et al 2019	Sweden	fire	forest birds	2	0.939394	0.962118
Zmihorski et al 2019	Sweden	fire	forest birds	2	0.949495	0.968434
Zmihorski et al 2019	Sweden	fire	forest birds	2	0.959596	0.974747
Zmihorski et al 2019	Sweden	fire	forest birds	2	0.969697	0.981061
Zmihorski et al 2019	Sweden	fire	forest birds	2	0.979798	0.987374
Zmihorski et al 2019	Sweden	fire	forest birds	2	0.989899	0.993687
Zmihorski et al 2019	Sweden	fire	forest birds	2	1	1
Zmihorski et al 2019	Sweden	fire	forest birds	1	0	0
Zmihorski et al 2019	Sweden	fire	forest birds	1	0.010101	0.0244108
Zmihorski et al 2019	Sweden	fire	forest birds	1	0.020202	0.0488215
Zmihorski et al 2019	Sweden	fire	forest birds	1	0.030303	0.0727061
Zmihorski et al 2019	Sweden	fire	forest birds	1	0.040404	0.0940469
Zmihorski et al 2019	Sweden	fire	forest birds	1	0.0505051	0.115388
Zmihorski et al 2019	Sweden	fire	forest birds	1	0.0606061	0.135855
Zmihorski et al 2019	Sweden	fire	forest birds	1	0.0707071	0.154648
Zmihorski et al 2019	Sweden	fire	forest birds	1	0.0808081	0.173441
Zmihorski et al 2019	Sweden	fire	forest birds	1	0.0909091	0.191152
Zmihorski et al 2019	Sweden	fire	forest birds	1	0.10101	0.20784
Zmihorski et al 2019	Sweden	fire	forest birds	1	0.111111	0.224528
Zmihorski et al 2019	Sweden	fire	forest birds	1	0.121212	0.240029
Zmihorski et al 2019	Sweden	fire	forest birds	1	0.131313	0.254986
Zmihorski et al 2019	Sweden	fire	forest birds	1	0.141414	0.269943
Zmihorski et al 2019	Sweden	fire	forest birds	1	0.151515	0.283685
Zmihorski et al 2019	Sweden	fire	forest birds	1	0.161616	0.297224
Zmihorski et al 2019	Sweden	fire	forest birds	1	0.171717	0.31073
Zmihorski et al 2019	Sweden	fire	forest birds	1	0.181818	0.323113
Zmihorski et al 2019	Sweden	fire	forest birds	1	0.191919	0.335497
Zmihorski et al 2019	Sweden	fire	forest birds	1	0.20202	0.347692
Zmihorski et al 2019	Sweden	fire	forest birds	1	0.212121	0.359137
Zmihorski et al 2019	Sweden	fire	forest birds	1	0.222222	0.370582
Zmihorski et al 2019	Sweden	fire	forest birds	1	0.232323	0.381745
Zmihorski et al 2019	Sweden	fire	forest birds	1	0.242424	0.39243
Zmihorski et al 2019	Sweden	fire	forest birds	1	0.252525	0.403116
Zmihorski et al 2019	Sweden	fire	forest birds	1	0.262626	0.413469
Zmihorski et al 2019	Sweden	fire	forest birds	1	0.272727	0.423542
Zmihorski et al 2019	Sweden	fire	forest birds	1	0.282828	0.433615
Zmihorski et al 2019	Sweden	fire	forest birds	1	0.292929	0.443337
Zmihorski et al 2019	Sweden	fire	forest birds	1	0.30303	0.452918
Zmihorski et al 2019	Sweden	fire	forest birds	1	0.313131	0.462499
Zmihorski et al 2019	Sweden	fire	forest birds	1	0.323232	0.471731
Zmihorski et al 2019	Sweden	fire	forest birds	1	0.333333	0.480917
Zmihorski et al 2019	Sweden	fire	forest birds	1	0.343434	0.490084
Zmihorski et al 2019	Sweden	fire	forest birds	1	0.353535	0.498954
Zmihorski et al 2019	Sweden	fire	forest birds	1	0.363636	0.507823
Zmihorski et al 2019	Sweden	fire	forest birds	1	0.373737	0.516634
Zmihorski et al 2019	Sweden	fire	forest birds	1	0.383838	0.525249
Zmihorski et al 2019	Sweden	fire	forest birds	1	0.393939	0.533864
Zmihorski et al 2019	Sweden	fire	forest birds	1	0.40404	0.542398
Zmihorski et al 2019	Sweden	fire	forest birds	1	0.414141	0.550809
Zmihorski et al 2019	Sweden	fire	forest birds	1	0.424242	0.559221
Zmihorski et al 2019	Sweden	fire	forest birds	1	0.434343	0.567538
Zmihorski et al 2019	Sweden	fire	forest birds	1	0.444444	0.575785
Zmihorski et al 2019	Sweden	fire	forest birds	1	0.454545	0.584032
Zmihorski et al 2019	Sweden	fire	forest birds	1	0.464646	0.592181
Zmihorski et al 2019	Sweden	fire	forest birds	1	0.474747	0.600296
Zmihorski et al 2019	Sweden	fire	forest birds	1	0.484848	0.60841
Zmihorski et al 2019	Sweden	fire	forest birds	1	0.494949	0.616426
Zmihorski et al 2019	Sweden	fire	forest birds	1	0.505051	0.624434
Zmihorski et al 2019	Sweden	fire	forest birds	1	0.515152	0.632433
Zmihorski et al 2019	Sweden	fire	forest birds	1	0.525253	0.640353
Zmihorski et al 2019	Sweden	fire	forest birds	1	0.535354	0.648272
Zmihorski et al 2019	Sweden	fire	forest birds	1	0.545455	0.656173
Zmihorski et al 2019	Sweden	fire	forest birds	1	0.555556	0.664021
Zmihorski et al 2019	Sweden	fire	forest birds	1	0.565657	0.671869
Zmihorski et al 2019	Sweden	fire	forest birds	1	0.575758	0.679692
Zmihorski et al 2019	Sweden	fire	forest birds	1	0.585859	0.687481
Zmihorski et al 2019	Sweden	fire	forest birds	1	0.59596	0.69527
Zmihorski et al 2019	Sweden	fire	forest birds	1	0.606061	0.70303
Zmihorski et al 2019	Sweden	fire	forest birds	1	0.616162	0.710771
Zmihorski et al 2019	Sweden	fire	forest birds	1	0.626263	0.718512
Zmihorski et al 2019	Sweden	fire	forest birds	1	0.636364	0.726223
Zmihorski et al 2019	Sweden	fire	forest birds	1	0.646465	0.733924
Zmihorski et al 2019	Sweden	fire	forest birds	1	0.656566	0.741626
Zmihorski et al 2019	Sweden	fire	forest birds	1	0.666667	0.749297
Zmihorski et al 2019	Sweden	fire	forest birds	1	0.676768	0.756966
Zmihorski et al 2019	Sweden	fire	forest birds	1	0.686869	0.764633
Zmihorski et al 2019	Sweden	fire	forest birds	1	0.69697	0.772276
Zmihorski et al 2019	Sweden	fire	forest birds	1	0.707071	0.77992
Zmihorski et al 2019	Sweden	fire	forest birds	1	0.717172	0.787558
Zmihorski et al 2019	Sweden	fire	forest birds	1	0.727273	0.795181
Zmihorski et al 2019	Sweden	fire	forest birds	1	0.737374	0.802804
Zmihorski et al 2019	Sweden	fire	forest birds	1	0.747475	0.81042
Zmihorski et al 2019	Sweden	fire	forest birds	1	0.757576	0.818027
Zmihorski et al 2019	Sweden	fire	forest birds	1	0.767677	0.825634
Zmihorski et al 2019	Sweden	fire	forest birds	1	0.777778	0.833234
Zmihorski et al 2019	Sweden	fire	forest birds	1	0.787879	0.84083
Zmihorski et al 2019	Sweden	fire	forest birds	1	0.79798	0.848425
Zmihorski et al 2019	Sweden	fire	forest birds	1	0.808081	0.856014
Zmihorski et al 2019	Sweden	fire	forest birds	1	0.818182	0.863601
Zmihorski et al 2019	Sweden	fire	forest birds	1	0.828283	0.871188
Zmihorski et al 2019	Sweden	fire	forest birds	1	0.838384	0.878769
Zmihorski et al 2019	Sweden	fire	forest birds	1	0.848485	0.886351
Zmihorski et al 2019	Sweden	fire	forest birds	1	0.858586	0.893932
Zmihorski et al 2019	Sweden	fire	forest birds	1	0.868687	0.90151
Zmihorski et al 2019	Sweden	fire	forest birds	1	0.878788	0.909088
Zmihorski et al 2019	Sweden	fire	forest birds	1	0.888889	0.916665
Zmihorski et al 2019	Sweden	fire	forest birds	1	0.89899	0.924242
Zmihorski et al 2019	Sweden	fire	forest birds	1	0.909091	0.931818
Zmihorski et al 2019	Sweden	fire	forest birds	1	0.919192	0.939394
Zmihorski et al 2019	Sweden	fire	forest birds	1	0.929293	0.94697
Zmihorski et al 2019	Sweden	fire	forest birds	1	0.939394	0.954545
Zmihorski et al 2019	Sweden	fire	forest birds	1	0.949495	0.962121
Zmihorski et al 2019	Sweden	fire	forest birds	1	0.959596	0.969697
Zmihorski et al 2019	Sweden	fire	forest birds	1	0.969697	0.977273
Zmihorski et al 2019	Sweden	fire	forest birds	1	0.979798	0.984848
Zmihorski et al 2019	Sweden	fire	forest birds	1	0.989899	0.992424
Zmihorski et al 2019	Sweden	fire	forest birds	1	1	1
Zmihorski et al 2019	Sweden	fire	forest birds	4	0	0
Zmihorski et al 2019	Sweden	fire	forest birds	4	0.010101	0.0156107
Zmihorski et al 2019	Sweden	fire	forest birds	4	0.020202	0.0312213
Zmihorski et al 2019	Sweden	fire	forest birds	4	0.030303	0.0467927
Zmihorski et al 2019	Sweden	fire	forest birds	4	0.040404	0.0619581
Zmihorski et al 2019	Sweden	fire	forest birds	4	0.0505051	0.0771235
Zmihorski et al 2019	Sweden	fire	forest birds	4	0.0606061	0.0922122
Zmihorski et al 2019	Sweden	fire	forest birds	4	0.0707071	0.106943
Zmihorski et al 2019	Sweden	fire	forest birds	4	0.0808081	0.121674
Zmihorski et al 2019	Sweden	fire	forest birds	4	0.0909091	0.136292
Zmihorski et al 2019	Sweden	fire	forest birds	4	0.10101	0.150598
Zmihorski et al 2019	Sweden	fire	forest birds	4	0.111111	0.164904
Zmihorski et al 2019	Sweden	fire	forest birds	4	0.121212	0.179065
Zmihorski et al 2019	Sweden	fire	forest birds	4	0.131313	0.192957
Zmihorski et al 2019	Sweden	fire	forest birds	4	0.141414	0.206849
Zmihorski et al 2019	Sweden	fire	forest birds	4	0.151515	0.220564
Zmihorski et al 2019	Sweden	fire	forest birds	4	0.161616	0.234053
Zmihorski et al 2019	Sweden	fire	forest birds	4	0.171717	0.247541
Zmihorski et al 2019	Sweden	fire	forest birds	4	0.181818	0.260822
Zmihorski et al 2019	Sweden	fire	forest birds	4	0.191919	0.273918
Zmihorski et al 2019	Sweden	fire	forest birds	4	0.20202	0.287014
Zmihorski et al 2019	Sweden	fire	forest birds	4	0.212121	0.299873
Zmihorski et al 2019	Sweden	fire	forest birds	4	0.222222	0.312587
Zmihorski et al 2019	Sweden	fire	forest birds	4	0.232323	0.3253
Zmihorski et al 2019	Sweden	fire	forest birds	4	0.242424	0.33775
Zmihorski et al 2019	Sweden	fire	forest birds	4	0.252525	0.350091
Zmihorski et al 2019	Sweden	fire	forest birds	4	0.262626	0.362432
Zmihorski et al 2019	Sweden	fire	forest birds	4	0.272727	0.374486
Zmihorski et al 2019	Sweden	fire	forest birds	4	0.282828	0.386466
Zmihorski et al 2019	Sweden	fire	forest birds	4	0.292929	0.398445
Zmihorski et al 2019	Sweden	fire	forest birds	4	0.30303	0.410114
Zmihorski et al 2019	Sweden	fire	forest birds	4	0.313131	0.421742
Zmihorski et al 2019	Sweden	fire	forest birds	4	0.323232	0.43337
Zmihorski et al 2019	Sweden	fire	forest birds	4	0.333333	0.444667
Zmihorski et al 2019	Sweden	fire	forest birds	4	0.343434	0.455954
Zmihorski et al 2019	Sweden	fire	forest birds	4	0.353535	0.467222
Zmihorski et al 2019	Sweden	fire	forest birds	4	0.363636	0.478179
Zmihorski et al 2019	Sweden	fire	forest birds	4	0.373737	0.489135
Zmihorski et al 2019	Sweden	fire	forest birds	4	0.383838	0.500045
Zmihorski et al 2019	Sweden	fire	forest birds	4	0.393939	0.510682
Zmihorski et al 2019	Sweden	fire	forest birds	4	0.40404	0.521318
Zmihorski et al 2019	Sweden	fire	forest birds	4	0.414141	0.531882
Zmihorski et al 2019	Sweden	fire	forest birds	4	0.424242	0.542209
Zmihorski et al 2019	Sweden	fire	forest birds	4	0.434343	0.552536
Zmihorski et al 2019	Sweden	fire	forest birds	4	0.444444	0.562767
Zmihorski et al 2019	Sweden	fire	forest birds	4	0.454545	0.572795
Zmihorski et al 2019	Sweden	fire	forest birds	4	0.464646	0.582823
Zmihorski et al 2019	Sweden	fire	forest birds	4	0.474747	0.592732
Zmihorski et al 2019	Sweden	fire	forest birds	4	0.484848	0.602471
Zmihorski et al 2019	Sweden	fire	forest birds	4	0.494949	0.61221
Zmihorski et al 2019	Sweden	fire	forest birds	4	0.505051	0.62181
Zmihorski et al 2019	Sweden	fire	forest birds	4	0.515152	0.631271
Zmihorski et al 2019	Sweden	fire	forest birds	4	0.525253	0.640732
Zmihorski et al 2019	Sweden	fire	forest birds	4	0.535354	0.650036
Zmihorski et al 2019	Sweden	fire	forest birds	4	0.545455	0.659229
Zmihorski et al 2019	Sweden	fire	forest birds	4	0.555556	0.668422
Zmihorski et al 2019	Sweden	fire	forest birds	4	0.565657	0.677441
Zmihorski et al 2019	Sweden	fire	forest birds	4	0.575758	0.686377
Zmihorski et al 2019	Sweden	fire	forest birds	4	0.585859	0.695313
Zmihorski et al 2019	Sweden	fire	forest birds	4	0.59596	0.70406
Zmihorski et al 2019	Sweden	fire	forest birds	4	0.606061	0.712749
Zmihorski et al 2019	Sweden	fire	forest birds	4	0.616162	0.721437
Zmihorski et al 2019	Sweden	fire	forest birds	4	0.626263	0.729924
Zmihorski et al 2019	Sweden	fire	forest birds	4	0.636364	0.738377
Zmihorski et al 2019	Sweden	fire	forest birds	4	0.646465	0.746829
Zmihorski et al 2019	Sweden	fire	forest birds	4	0.656566	0.755069
Zmihorski et al 2019	Sweden	fire	forest birds	4	0.666667	0.763295
Zmihorski et al 2019	Sweden	fire	forest birds	4	0.676768	0.771515
Zmihorski et al 2019	Sweden	fire	forest birds	4	0.686869	0.779525
Zmihorski et al 2019	Sweden	fire	forest birds	4	0.69697	0.787536
Zmihorski et al 2019	Sweden	fire	forest birds	4	0.707071	0.795522
Zmihorski et al 2019	Sweden	fire	forest birds	4	0.717172	0.803327
Zmihorski et al 2019	Sweden	fire	forest birds	4	0.727273	0.811133
Zmihorski et al 2019	Sweden	fire	forest birds	4	0.737374	0.818898
Zmihorski et al 2019	Sweden	fire	forest birds	4	0.747475	0.826508
Zmihorski et al 2019	Sweden	fire	forest birds	4	0.757576	0.834119
Zmihorski et al 2019	Sweden	fire	forest birds	4	0.767677	0.841675
Zmihorski et al 2019	Sweden	fire	forest birds	4	0.777778	0.849102
Zmihorski et al 2019	Sweden	fire	forest birds	4	0.787879	0.856528
Zmihorski et al 2019	Sweden	fire	forest birds	4	0.79798	0.863887
Zmihorski et al 2019	Sweden	fire	forest birds	4	0.808081	0.87114
Zmihorski et al 2019	Sweden	fire	forest birds	4	0.818182	0.878392
Zmihorski et al 2019	Sweden	fire	forest birds	4	0.828283	0.885567
Zmihorski et al 2019	Sweden	fire	forest birds	4	0.838384	0.892656
Zmihorski et al 2019	Sweden	fire	forest birds	4	0.848485	0.899745
Zmihorski et al 2019	Sweden	fire	forest birds	4	0.858586	0.906748
Zmihorski et al 2019	Sweden	fire	forest birds	4	0.868687	0.913684
Zmihorski et al 2019	Sweden	fire	forest birds	4	0.878788	0.92062
Zmihorski et al 2019	Sweden	fire	forest birds	4	0.888889	0.927463
Zmihorski et al 2019	Sweden	fire	forest birds	4	0.89899	0.934256
Zmihorski et al 2019	Sweden	fire	forest birds	4	0.909091	0.941049
Zmihorski et al 2019	Sweden	fire	forest birds	4	0.919192	0.947745
Zmihorski et al 2019	Sweden	fire	forest birds	4	0.929293	0.954406
Zmihorski et al 2019	Sweden	fire	forest birds	4	0.939394	0.961067
Zmihorski et al 2019	Sweden	fire	forest birds	4	0.949495	0.967628
Zmihorski et al 2019	Sweden	fire	forest birds	4	0.959596	0.974167
Zmihorski et al 2019	Sweden	fire	forest birds	4	0.969697	0.980706
Zmihorski et al 2019	Sweden	fire	forest birds	4	0.979798	0.987144
Zmihorski et al 2019	Sweden	fire	forest birds	4	0.989899	0.993572
Zmihorski et al 2019	Sweden	fire	forest birds	4	1	1
Zmihorski et al 2019	Sweden	fire	forest birds	3	0	0
Zmihorski et al 2019	Sweden	fire	forest birds	3	0.010101	0.0176768
Zmihorski et al 2019	Sweden	fire	forest birds	3	0.020202	0.0353535
Zmihorski et al 2019	Sweden	fire	forest birds	3	0.030303	0.0530303
Zmihorski et al 2019	Sweden	fire	forest birds	3	0.040404	0.0700975
Zmihorski et al 2019	Sweden	fire	forest birds	3	0.0505051	0.0869035
Zmihorski et al 2019	Sweden	fire	forest birds	3	0.0606061	0.10371
Zmihorski et al 2019	Sweden	fire	forest birds	3	0.0707071	0.120186
Zmihorski et al 2019	Sweden	fire	forest birds	3	0.0808081	0.136168
Zmihorski et al 2019	Sweden	fire	forest birds	3	0.0909091	0.15215
Zmihorski et al 2019	Sweden	fire	forest birds	3	0.10101	0.168054
Zmihorski et al 2019	Sweden	fire	forest birds	3	0.111111	0.183257
Zmihorski et al 2019	Sweden	fire	forest birds	3	0.121212	0.19846
Zmihorski et al 2019	Sweden	fire	forest birds	3	0.131313	0.213663
Zmihorski et al 2019	Sweden	fire	forest birds	3	0.141414	0.228278
Zmihorski et al 2019	Sweden	fire	forest birds	3	0.151515	0.242746
Zmihorski et al 2019	Sweden	fire	forest birds	3	0.161616	0.257214
Zmihorski et al 2019	Sweden	fire	forest birds	3	0.171717	0.271335
Zmihorski et al 2019	Sweden	fire	forest birds	3	0.181818	0.285111
Zmihorski et al 2019	Sweden	fire	forest birds	3	0.191919	0.298887
Zmihorski et al 2019	Sweden	fire	forest birds	3	0.20202	0.312532
Zmihorski et al 2019	Sweden	fire	forest birds	3	0.212121	0.325656
Zmihorski et al 2019	Sweden	fire	forest birds	3	0.222222	0.33878
Zmihorski et al 2019	Sweden	fire	forest birds	3	0.232323	0.351904
Zmihorski et al 2019	Sweden	fire	forest birds	3	0.242424	0.364478
Zmihorski et al 2019	Sweden	fire	forest birds	3	0.252525	0.376991
Zmihorski et al 2019	Sweden	fire	forest birds	3	0.262626	0.389503
Zmihorski et al 2019	Sweden	fire	forest birds	3	0.272727	0.401672
Zmihorski et al 2019	Sweden	fire	forest birds	3	0.282828	0.413611
Zmihorski et al 2019	Sweden	fire	forest birds	3	0.292929	0.425551
Zmihorski et al 2019	Sweden	fire	forest birds	3	0.30303	0.437329
Zmihorski et al 2019	Sweden	fire	forest birds	3	0.313131	0.448732
Zmihorski et al 2019	Sweden	fire	forest birds	3	0.323232	0.460135
Zmihorski et al 2019	Sweden	fire	forest birds	3	0.333333	0.471538
Zmihorski et al 2019	Sweden	fire	forest birds	3	0.343434	0.48244
Zmihorski et al 2019	Sweden	fire	forest birds	3	0.353535	0.493343
Zmihorski et al 2019	Sweden	fire	forest birds	3	0.363636	0.504245
Zmihorski et al 2019	Sweden	fire	forest birds	3	0.373737	0.514821
Zmihorski et al 2019	Sweden	fire	forest birds	3	0.383838	0.525257
Zmihorski et al 2019	Sweden	fire	forest birds	3	0.393939	0.535693
Zmihorski et al 2019	Sweden	fire	forest birds	3	0.40404	0.545955
Zmihorski et al 2019	Sweden	fire	forest birds	3	0.414141	0.555957
Zmihorski et al 2019	Sweden	fire	forest birds	3	0.424242	0.565959
Zmihorski et al 2019	Sweden	fire	forest birds	3	0.434343	0.575921
Zmihorski et al 2019	Sweden	fire	forest birds	3	0.444444	0.585521
Zmihorski et al 2019	Sweden	fire	forest birds	3	0.454545	0.595121
Zmihorski et al 2019	Sweden	fire	forest birds	3	0.464646	0.604721
Zmihorski et al 2019	Sweden	fire	forest birds	3	0.474747	0.614023
Zmihorski et al 2019	Sweden	fire	forest birds	3	0.484848	0.623251
Zmihorski et al 2019	Sweden	fire	forest birds	3	0.494949	0.632479
Zmihorski et al 2019	Sweden	fire	forest birds	3	0.505051	0.641535
Zmihorski et al 2019	Sweden	fire	forest birds	3	0.515152	0.650419
Zmihorski et al 2019	Sweden	fire	forest birds	3	0.525253	0.659304
Zmihorski et al 2019	Sweden	fire	forest birds	3	0.535354	0.668125
Zmihorski et al 2019	Sweden	fire	forest birds	3	0.545455	0.676693
Zmihorski et al 2019	Sweden	fire	forest birds	3	0.555556	0.685261
Zmihorski et al 2019	Sweden	fire	forest birds	3	0.565657	0.693829
Zmihorski et al 2019	Sweden	fire	forest birds	3	0.575758	0.702136
Zmihorski et al 2019	Sweden	fire	forest birds	3	0.585859	0.710414
Zmihorski et al 2019	Sweden	fire	forest birds	3	0.59596	0.718692
Zmihorski et al 2019	Sweden	fire	forest birds	3	0.606061	0.726811
Zmihorski et al 2019	Sweden	fire	forest birds	3	0.616162	0.734823
Zmihorski et al 2019	Sweden	fire	forest birds	3	0.626263	0.742835
Zmihorski et al 2019	Sweden	fire	forest birds	3	0.636364	0.750774
Zmihorski et al 2019	Sweden	fire	forest birds	3	0.646465	0.758544
Zmihorski et al 2019	Sweden	fire	forest birds	3	0.656566	0.766314
Zmihorski et al 2019	Sweden	fire	forest birds	3	0.666667	0.774083
Zmihorski et al 2019	Sweden	fire	forest birds	3	0.676768	0.781632
Zmihorski et al 2019	Sweden	fire	forest birds	3	0.686869	0.789181
Zmihorski et al 2019	Sweden	fire	forest birds	3	0.69697	0.79673
Zmihorski et al 2019	Sweden	fire	forest birds	3	0.707071	0.804138
Zmihorski et al 2019	Sweden	fire	forest birds	3	0.717172	0.811487
Zmihorski et al 2019	Sweden	fire	forest birds	3	0.727273	0.818835
Zmihorski et al 2019	Sweden	fire	forest birds	3	0.737374	0.826111
Zmihorski et al 2019	Sweden	fire	forest birds	3	0.747475	0.833278
Zmihorski et al 2019	Sweden	fire	forest birds	3	0.757576	0.840445
Zmihorski et al 2019	Sweden	fire	forest birds	3	0.767677	0.847595
Zmihorski et al 2019	Sweden	fire	forest birds	3	0.777778	0.854598
Zmihorski et al 2019	Sweden	fire	forest birds	3	0.787879	0.861602
Zmihorski et al 2019	Sweden	fire	forest birds	3	0.79798	0.868605
Zmihorski et al 2019	Sweden	fire	forest birds	3	0.808081	0.87549
Zmihorski et al 2019	Sweden	fire	forest birds	3	0.818182	0.882346
Zmihorski et al 2019	Sweden	fire	forest birds	3	0.828283	0.889201
Zmihorski et al 2019	Sweden	fire	forest birds	3	0.838384	0.895991
Zmihorski et al 2019	Sweden	fire	forest birds	3	0.848485	0.902714
Zmihorski et al 2019	Sweden	fire	forest birds	3	0.858586	0.909436
Zmihorski et al 2019	Sweden	fire	forest birds	3	0.868687	0.916136
Zmihorski et al 2019	Sweden	fire	forest birds	3	0.878788	0.922739
Zmihorski et al 2019	Sweden	fire	forest birds	3	0.888889	0.929343
Zmihorski et al 2019	Sweden	fire	forest birds	3	0.89899	0.935947
Zmihorski et al 2019	Sweden	fire	forest birds	3	0.909091	0.942454
Zmihorski et al 2019	Sweden	fire	forest birds	3	0.919192	0.948951
Zmihorski et al 2019	Sweden	fire	forest birds	3	0.929293	0.955447
Zmihorski et al 2019	Sweden	fire	forest birds	3	0.939394	0.961886
Zmihorski et al 2019	Sweden	fire	forest birds	3	0.949495	0.968286
Zmihorski et al 2019	Sweden	fire	forest birds	3	0.959596	0.974687
Zmihorski et al 2019	Sweden	fire	forest birds	3	0.969697	0.981061
Zmihorski et al 2019	Sweden	fire	forest birds	3	0.979798	0.987374
Zmihorski et al 2019	Sweden	fire	forest birds	3	0.989899	0.993687
Zmihorski et al 2019	Sweden	fire	forest birds	3	1	1
Zmihorski et al 2019	Sweden	fire	forest birds	2	0	0
Zmihorski et al 2019	Sweden	fire	forest birds	2	0.010101	0.0249867
Zmihorski et al 2019	Sweden	fire	forest birds	2	0.020202	0.0499734
Zmihorski et al 2019	Sweden	fire	forest birds	2	0.030303	0.0741323
Zmihorski et al 2019	Sweden	fire	forest birds	2	0.040404	0.0958077
Zmihorski et al 2019	Sweden	fire	forest birds	2	0.0505051	0.117483
Zmihorski et al 2019	Sweden	fire	forest birds	2	0.0606061	0.137819
Zmihorski et al 2019	Sweden	fire	forest birds	2	0.0707071	0.156816
Zmihorski et al 2019	Sweden	fire	forest birds	2	0.0808081	0.175813
Zmihorski et al 2019	Sweden	fire	forest birds	2	0.0909091	0.193189
Zmihorski et al 2019	Sweden	fire	forest birds	2	0.10101	0.210026
Zmihorski et al 2019	Sweden	fire	forest birds	2	0.111111	0.226862
Zmihorski et al 2019	Sweden	fire	forest birds	2	0.121212	0.241962
Zmihorski et al 2019	Sweden	fire	forest birds	2	0.131313	0.257061
Zmihorski et al 2019	Sweden	fire	forest birds	2	0.141414	0.271812
Zmihorski et al 2019	Sweden	fire	forest birds	2	0.151515	0.285517
Zmihorski et al 2019	Sweden	fire	forest birds	2	0.161616	0.299223
Zmihorski et al 2019	Sweden	fire	forest birds	2	0.171717	0.31237
Zmihorski et al 2019	Sweden	fire	forest birds	2	0.181818	0.324959
Zmihorski et al 2019	Sweden	fire	forest birds	2	0.191919	0.337547
Zmihorski et al 2019	Sweden	fire	forest birds	2	0.20202	0.349466
Zmihorski et al 2019	Sweden	fire	forest birds	2	0.212121	0.36116
Zmihorski et al 2019	Sweden	fire	forest birds	2	0.222222	0.372855
Zmihorski et al 2019	Sweden	fire	forest birds	2	0.232323	0.383833
Zmihorski et al 2019	Sweden	fire	forest birds	2	0.242424	0.394811
Zmihorski et al 2019	Sweden	fire	forest birds	2	0.252525	0.405646
Zmihorski et al 2019	Sweden	fire	forest birds	2	0.262626	0.416049
Zmihorski et al 2019	Sweden	fire	forest birds	2	0.272727	0.426452
Zmihorski et al 2019	Sweden	fire	forest birds	2	0.282828	0.436623
Zmihorski et al 2019	Sweden	fire	forest birds	2	0.292929	0.446562
Zmihorski et al 2019	Sweden	fire	forest birds	2	0.30303	0.456502
Zmihorski et al 2019	Sweden	fire	forest birds	2	0.313131	0.466159
Zmihorski et al 2019	Sweden	fire	forest birds	2	0.323232	0.475722
Zmihorski et al 2019	Sweden	fire	forest birds	2	0.333333	0.485286
Zmihorski et al 2019	Sweden	fire	forest birds	2	0.343434	0.494541
Zmihorski et al 2019	Sweden	fire	forest birds	2	0.353535	0.503797
Zmihorski et al 2019	Sweden	fire	forest birds	2	0.363636	0.512989
Zmihorski et al 2019	Sweden	fire	forest birds	2	0.373737	0.521991
Zmihorski et al 2019	Sweden	fire	forest birds	2	0.383838	0.530992
Zmihorski et al 2019	Sweden	fire	forest birds	2	0.393939	0.539887
Zmihorski et al 2019	Sweden	fire	forest birds	2	0.40404	0.548675
Zmihorski et al 2019	Sweden	fire	forest birds	2	0.414141	0.557464
Zmihorski et al 2019	Sweden	fire	forest birds	2	0.424242	0.566117
Zmihorski et al 2019	Sweden	fire	forest birds	2	0.434343	0.574724
Zmihorski et al 2019	Sweden	fire	forest birds	2	0.444444	0.583332
Zmihorski et al 2019	Sweden	fire	forest birds	2	0.454545	0.591783
Zmihorski et al 2019	Sweden	fire	forest birds	2	0.464646	0.600234
Zmihorski et al 2019	Sweden	fire	forest birds	2	0.474747	0.608651
Zmihorski et al 2019	Sweden	fire	forest birds	2	0.484848	0.616965
Zmihorski et al 2019	Sweden	fire	forest birds	2	0.494949	0.625278
Zmihorski et al 2019	Sweden	fire	forest birds	2	0.505051	0.633531
Zmihorski et al 2019	Sweden	fire	forest birds	2	0.515152	0.641723
Zmihorski et al 2019	Sweden	fire	forest birds	2	0.525253	0.649914
Zmihorski et al 2019	Sweden	fire	forest birds	2	0.535354	0.658022
Zmihorski et al 2019	Sweden	fire	forest birds	2	0.545455	0.666103
Zmihorski et al 2019	Sweden	fire	forest birds	2	0.555556	0.674184
Zmihorski et al 2019	Sweden	fire	forest birds	2	0.565657	0.682163
Zmihorski et al 2019	Sweden	fire	forest birds	2	0.575758	0.690142
Zmihorski et al 2019	Sweden	fire	forest birds	2	0.585859	0.698097
Zmihorski et al 2019	Sweden	fire	forest birds	2	0.59596	0.705982
Zmihorski et al 2019	Sweden	fire	forest birds	2	0.606061	0.713866
Zmihorski et al 2019	Sweden	fire	forest birds	2	0.616162	0.721707
Zmihorski et al 2019	Sweden	fire	forest birds	2	0.626263	0.729503
Zmihorski et al 2019	Sweden	fire	forest birds	2	0.636364	0.737299
Zmihorski et al 2019	Sweden	fire	forest birds	2	0.646465	0.745033
Zmihorski et al 2019	Sweden	fire	forest birds	2	0.656566	0.752745
Zmihorski et al 2019	Sweden	fire	forest birds	2	0.666667	0.760458
Zmihorski et al 2019	Sweden	fire	forest birds	2	0.676768	0.768092
Zmihorski et al 2019	Sweden	fire	forest birds	2	0.686869	0.775725
Zmihorski et al 2019	Sweden	fire	forest birds	2	0.69697	0.78334
Zmihorski et al 2019	Sweden	fire	forest birds	2	0.707071	0.790898
Zmihorski et al 2019	Sweden	fire	forest birds	2	0.717172	0.798456
Zmihorski et al 2019	Sweden	fire	forest birds	2	0.727273	0.805978
Zmihorski et al 2019	Sweden	fire	forest birds	2	0.737374	0.813463
Zmihorski et al 2019	Sweden	fire	forest birds	2	0.747475	0.820948
Zmihorski et al 2019	Sweden	fire	forest birds	2	0.757576	0.828381
Zmihorski et al 2019	Sweden	fire	forest birds	2	0.767677	0.835797
Zmihorski et al 2019	Sweden	fire	forest birds	2	0.777778	0.843212
Zmihorski et al 2019	Sweden	fire	forest birds	2	0.787879	0.85056
Zmihorski et al 2019	Sweden	fire	forest birds	2	0.79798	0.857908
Zmihorski et al 2019	Sweden	fire	forest birds	2	0.808081	0.86524
Zmihorski et al 2019	Sweden	fire	forest birds	2	0.818182	0.872522
Zmihorski et al 2019	Sweden	fire	forest birds	2	0.828283	0.879804
Zmihorski et al 2019	Sweden	fire	forest birds	2	0.838384	0.887054
Zmihorski et al 2019	Sweden	fire	forest birds	2	0.848485	0.894273
Zmihorski et al 2019	Sweden	fire	forest birds	2	0.858586	0.901491
Zmihorski et al 2019	Sweden	fire	forest birds	2	0.868687	0.908662
Zmihorski et al 2019	Sweden	fire	forest birds	2	0.878788	0.915818
Zmihorski et al 2019	Sweden	fire	forest birds	2	0.888889	0.922973
Zmihorski et al 2019	Sweden	fire	forest birds	2	0.89899	0.930067
Zmihorski et al 2019	Sweden	fire	forest birds	2	0.909091	0.937161
Zmihorski et al 2019	Sweden	fire	forest birds	2	0.919192	0.944239
Zmihorski et al 2019	Sweden	fire	forest birds	2	0.929293	0.951272
Zmihorski et al 2019	Sweden	fire	forest birds	2	0.939394	0.958305
Zmihorski et al 2019	Sweden	fire	forest birds	2	0.949495	0.965307
Zmihorski et al 2019	Sweden	fire	forest birds	2	0.959596	0.972279
Zmihorski et al 2019	Sweden	fire	forest birds	2	0.969697	0.979251
Zmihorski et al 2019	Sweden	fire	forest birds	2	0.979798	0.986178
Zmihorski et al 2019	Sweden	fire	forest birds	2	0.989899	0.993089
Zmihorski et al 2019	Sweden	fire	forest birds	2	1	1
Zmihorski et al 2019	Sweden	fire	forest birds	1	0	0
Zmihorski et al 2019	Sweden	fire	forest birds	1	0.010101	0.0292929
Zmihorski et al 2019	Sweden	fire	forest birds	1	0.020202	0.0585859
Zmihorski et al 2019	Sweden	fire	forest birds	1	0.030303	0.0870843
Zmihorski et al 2019	Sweden	fire	forest birds	1	0.040404	0.111743
Zmihorski et al 2019	Sweden	fire	forest birds	1	0.0505051	0.136401
Zmihorski et al 2019	Sweden	fire	forest birds	1	0.0606061	0.159789
Zmihorski et al 2019	Sweden	fire	forest birds	1	0.0707071	0.180742
Zmihorski et al 2019	Sweden	fire	forest birds	1	0.0808081	0.201695
Zmihorski et al 2019	Sweden	fire	forest birds	1	0.0909091	0.221132
Zmihorski et al 2019	Sweden	fire	forest birds	1	0.10101	0.239137
Zmihorski et al 2019	Sweden	fire	forest birds	1	0.111111	0.257143
Zmihorski et al 2019	Sweden	fire	forest birds	1	0.121212	0.273549
Zmihorski et al 2019	Sweden	fire	forest birds	1	0.131313	0.289222
Zmihorski et al 2019	Sweden	fire	forest birds	1	0.141414	0.304896
Zmihorski et al 2019	Sweden	fire	forest birds	1	0.151515	0.318994
Zmihorski et al 2019	Sweden	fire	forest birds	1	0.161616	0.33283
Zmihorski et al 2019	Sweden	fire	forest birds	1	0.171717	0.346625
Zmihorski et al 2019	Sweden	fire	forest birds	1	0.181818	0.35902
Zmihorski et al 2019	Sweden	fire	forest birds	1	0.191919	0.371415
Zmihorski et al 2019	Sweden	fire	forest birds	1	0.20202	0.383585
Zmihorski et al 2019	Sweden	fire	forest birds	1	0.212121	0.394854
Zmihorski et al 2019	Sweden	fire	forest birds	1	0.222222	0.406123
Zmihorski et al 2019	Sweden	fire	forest birds	1	0.232323	0.417066
Zmihorski et al 2019	Sweden	fire	forest birds	1	0.242424	0.427456
Zmihorski et al 2019	Sweden	fire	forest birds	1	0.252525	0.437847
Zmihorski et al 2019	Sweden	fire	forest birds	1	0.262626	0.447867
Zmihorski et al 2019	Sweden	fire	forest birds	1	0.272727	0.457573
Zmihorski et al 2019	Sweden	fire	forest birds	1	0.282828	0.46728
Zmihorski et al 2019	Sweden	fire	forest birds	1	0.292929	0.476606
Zmihorski et al 2019	Sweden	fire	forest birds	1	0.30303	0.48578
Zmihorski et al 2019	Sweden	fire	forest birds	1	0.313131	0.494954
Zmihorski et al 2019	Sweden	fire	forest birds	1	0.323232	0.503759
Zmihorski et al 2019	Sweden	fire	forest birds	1	0.333333	0.512516
Zmihorski et al 2019	Sweden	fire	forest birds	1	0.343434	0.521255
Zmihorski et al 2019	Sweden	fire	forest birds	1	0.353535	0.529686
Zmihorski et al 2019	Sweden	fire	forest birds	1	0.363636	0.538117
Zmihorski et al 2019	Sweden	fire	forest birds	1	0.373737	0.546488
Zmihorski et al 2019	Sweden	fire	forest birds	1	0.383838	0.554661
Zmihorski et al 2019	Sweden	fire	forest birds	1	0.393939	0.562833
Zmihorski et al 2019	Sweden	fire	forest birds	1	0.40404	0.570924
Zmihorski et al 2019	Sweden	fire	forest birds	1	0.414141	0.57889
Zmihorski et al 2019	Sweden	fire	forest birds	1	0.424242	0.586857
Zmihorski et al 2019	Sweden	fire	forest birds	1	0.434343	0.594729
Zmihorski et al 2019	Sweden	fire	forest birds	1	0.444444	0.602529
Zmihorski et al 2019	Sweden	fire	forest birds	1	0.454545	0.61033
Zmihorski et al 2019	Sweden	fire	forest birds	1	0.464646	0.61803
Zmihorski et al 2019	Sweden	fire	forest birds	1	0.474747	0.625696
Zmihorski et al 2019	Sweden	fire	forest birds	1	0.484848	0.633361
Zmihorski et al 2019	Sweden	fire	forest birds	1	0.494949	0.640925
Zmihorski et al 2019	Sweden	fire	forest birds	1	0.505051	0.648479
Zmihorski et al 2019	Sweden	fire	forest birds	1	0.515152	0.656025
Zmihorski et al 2019	Sweden	fire	forest birds	1	0.525253	0.663487
Zmihorski et al 2019	Sweden	fire	forest birds	1	0.535354	0.670949
Zmihorski et al 2019	Sweden	fire	forest birds	1	0.545455	0.67839
Zmihorski et al 2019	Sweden	fire	forest birds	1	0.555556	0.685775
Zmihorski et al 2019	Sweden	fire	forest birds	1	0.565657	0.693159
Zmihorski et al 2019	Sweden	fire	forest birds	1	0.575758	0.700516
Zmihorski et al 2019	Sweden	fire	forest birds	1	0.585859	0.707835
Zmihorski et al 2019	Sweden	fire	forest birds	1	0.59596	0.715155
Zmihorski et al 2019	Sweden	fire	forest birds	1	0.606061	0.722442
Zmihorski et al 2019	Sweden	fire	forest birds	1	0.616162	0.729707
Zmihorski et al 2019	Sweden	fire	forest birds	1	0.626263	0.736972
Zmihorski et al 2019	Sweden	fire	forest birds	1	0.636364	0.744202
Zmihorski et al 2019	Sweden	fire	forest birds	1	0.646465	0.751422
Zmihorski et al 2019	Sweden	fire	forest birds	1	0.656566	0.758641
Zmihorski et al 2019	Sweden	fire	forest birds	1	0.666667	0.765826
Zmihorski et al 2019	Sweden	fire	forest birds	1	0.676768	0.773008
Zmihorski et al 2019	Sweden	fire	forest birds	1	0.686869	0.780187
Zmihorski et al 2019	Sweden	fire	forest birds	1	0.69697	0.787339
Zmihorski et al 2019	Sweden	fire	forest birds	1	0.707071	0.79449
Zmihorski et al 2019	Sweden	fire	forest birds	1	0.717172	0.801635
Zmihorski et al 2019	Sweden	fire	forest birds	1	0.727273	0.808763
Zmihorski et al 2019	Sweden	fire	forest birds	1	0.737374	0.81589
Zmihorski et al 2019	Sweden	fire	forest birds	1	0.747475	0.823009
Zmihorski et al 2019	Sweden	fire	forest birds	1	0.757576	0.830117
Zmihorski et al 2019	Sweden	fire	forest birds	1	0.767677	0.837226
Zmihorski et al 2019	Sweden	fire	forest birds	1	0.777778	0.844326
Zmihorski et al 2019	Sweden	fire	forest birds	1	0.787879	0.85142
Zmihorski et al 2019	Sweden	fire	forest birds	1	0.79798	0.858514
Zmihorski et al 2019	Sweden	fire	forest birds	1	0.808081	0.865601
Zmihorski et al 2019	Sweden	fire	forest birds	1	0.818182	0.872685
Zmihorski et al 2019	Sweden	fire	forest birds	1	0.828283	0.879769
Zmihorski et al 2019	Sweden	fire	forest birds	1	0.838384	0.886847
Zmihorski et al 2019	Sweden	fire	forest birds	1	0.848485	0.893924
Zmihorski et al 2019	Sweden	fire	forest birds	1	0.858586	0.901001
Zmihorski et al 2019	Sweden	fire	forest birds	1	0.868687	0.908074
Zmihorski et al 2019	Sweden	fire	forest birds	1	0.878788	0.915148
Zmihorski et al 2019	Sweden	fire	forest birds	1	0.888889	0.922221
Zmihorski et al 2019	Sweden	fire	forest birds	1	0.89899	0.929292
Zmihorski et al 2019	Sweden	fire	forest birds	1	0.909091	0.936363
Zmihorski et al 2019	Sweden	fire	forest birds	1	0.919192	0.943434
Zmihorski et al 2019	Sweden	fire	forest birds	1	0.929293	0.950505
Zmihorski et al 2019	Sweden	fire	forest birds	1	0.939394	0.957576
Zmihorski et al 2019	Sweden	fire	forest birds	1	0.949495	0.964646
Zmihorski et al 2019	Sweden	fire	forest birds	1	0.959596	0.971717
Zmihorski et al 2019	Sweden	fire	forest birds	1	0.969697	0.978788
Zmihorski et al 2019	Sweden	fire	forest birds	1	0.979798	0.985859
Zmihorski et al 2019	Sweden	fire	forest birds	1	0.989899	0.992929
Zmihorski et al 2019	Sweden	fire	forest birds	1	1	1
Waldron et al 2014	quebec	wind	plant	4	0	0
Waldron et al 2014	quebec	wind	plant	4	0.010101	0.0377302
Waldron et al 2014	quebec	wind	plant	4	0.020202	0.0754605
Waldron et al 2014	quebec	wind	plant	4	0.030303	0.113191
Waldron et al 2014	quebec	wind	plant	4	0.040404	0.150921
Waldron et al 2014	quebec	wind	plant	4	0.0505051	0.188651
Waldron et al 2014	quebec	wind	plant	4	0.0606061	0.226381
Waldron et al 2014	quebec	wind	plant	4	0.0707071	0.264112
Waldron et al 2014	quebec	wind	plant	4	0.0808081	0.301842
Waldron et al 2014	quebec	wind	plant	4	0.0909091	0.327824
Waldron et al 2014	quebec	wind	plant	4	0.10101	0.349889
Waldron et al 2014	quebec	wind	plant	4	0.111111	0.371955
Waldron et al 2014	quebec	wind	plant	4	0.121212	0.39402
Waldron et al 2014	quebec	wind	plant	4	0.131313	0.416086
Waldron et al 2014	quebec	wind	plant	4	0.141414	0.438152
Waldron et al 2014	quebec	wind	plant	4	0.151515	0.460217
Waldron et al 2014	quebec	wind	plant	4	0.161616	0.482283
Waldron et al 2014	quebec	wind	plant	4	0.171717	0.500421
Waldron et al 2014	quebec	wind	plant	4	0.181818	0.514633
Waldron et al 2014	quebec	wind	plant	4	0.191919	0.528845
Waldron et al 2014	quebec	wind	plant	4	0.20202	0.543056
Waldron et al 2014	quebec	wind	plant	4	0.212121	0.557268
Waldron et al 2014	quebec	wind	plant	4	0.222222	0.57148
Waldron et al 2014	quebec	wind	plant	4	0.232323	0.585691
Waldron et al 2014	quebec	wind	plant	4	0.242424	0.599903
Waldron et al 2014	quebec	wind	plant	4	0.252525	0.613014
Waldron et al 2014	quebec	wind	plant	4	0.262626	0.622825
Waldron et al 2014	quebec	wind	plant	4	0.272727	0.632637
Waldron et al 2014	quebec	wind	plant	4	0.282828	0.642448
Waldron et al 2014	quebec	wind	plant	4	0.292929	0.652259
Waldron et al 2014	quebec	wind	plant	4	0.30303	0.66207
Waldron et al 2014	quebec	wind	plant	4	0.313131	0.671881
Waldron et al 2014	quebec	wind	plant	4	0.323232	0.681692
Waldron et al 2014	quebec	wind	plant	4	0.333333	0.691503
Waldron et al 2014	quebec	wind	plant	4	0.343434	0.698693
Waldron et al 2014	quebec	wind	plant	4	0.353535	0.705882
Waldron et al 2014	quebec	wind	plant	4	0.363636	0.713072
Waldron et al 2014	quebec	wind	plant	4	0.373737	0.720261
Waldron et al 2014	quebec	wind	plant	4	0.383838	0.727451
Waldron et al 2014	quebec	wind	plant	4	0.393939	0.734641
Waldron et al 2014	quebec	wind	plant	4	0.40404	0.74183
Waldron et al 2014	quebec	wind	plant	4	0.414141	0.74902
Waldron et al 2014	quebec	wind	plant	4	0.424242	0.755037
Waldron et al 2014	quebec	wind	plant	4	0.434343	0.760664
Waldron et al 2014	quebec	wind	plant	4	0.444444	0.76629
Waldron et al 2014	quebec	wind	plant	4	0.454545	0.771917
Waldron et al 2014	quebec	wind	plant	4	0.464646	0.777544
Waldron et al 2014	quebec	wind	plant	4	0.474747	0.78317
Waldron et al 2014	quebec	wind	plant	4	0.484848	0.788797
Waldron et al 2014	quebec	wind	plant	4	0.494949	0.794424
Waldron et al 2014	quebec	wind	plant	4	0.505051	0.7996
Waldron et al 2014	quebec	wind	plant	4	0.515152	0.804327
Waldron et al 2014	quebec	wind	plant	4	0.525253	0.809053
Waldron et al 2014	quebec	wind	plant	4	0.535354	0.81378
Waldron et al 2014	quebec	wind	plant	4	0.545455	0.818506
Waldron et al 2014	quebec	wind	plant	4	0.555556	0.823232
Waldron et al 2014	quebec	wind	plant	4	0.565657	0.827959
Waldron et al 2014	quebec	wind	plant	4	0.575758	0.832685
Waldron et al 2014	quebec	wind	plant	4	0.585859	0.837289
Waldron et al 2014	quebec	wind	plant	4	0.59596	0.841526
Waldron et al 2014	quebec	wind	plant	4	0.606061	0.845762
Waldron et al 2014	quebec	wind	plant	4	0.616162	0.849999
Waldron et al 2014	quebec	wind	plant	4	0.626263	0.854236
Waldron et al 2014	quebec	wind	plant	4	0.636364	0.858472
Waldron et al 2014	quebec	wind	plant	4	0.646465	0.862709
Waldron et al 2014	quebec	wind	plant	4	0.656566	0.866946
Waldron et al 2014	quebec	wind	plant	4	0.666667	0.871182
Waldron et al 2014	quebec	wind	plant	4	0.676768	0.875178
Waldron et al 2014	quebec	wind	plant	4	0.686869	0.879173
Waldron et al 2014	quebec	wind	plant	4	0.69697	0.883169
Waldron et al 2014	quebec	wind	plant	4	0.707071	0.887164
Waldron et al 2014	quebec	wind	plant	4	0.717172	0.891159
Waldron et al 2014	quebec	wind	plant	4	0.727273	0.895155
Waldron et al 2014	quebec	wind	plant	4	0.737374	0.89915
Waldron et al 2014	quebec	wind	plant	4	0.747475	0.903146
Waldron et al 2014	quebec	wind	plant	4	0.757576	0.907065
Waldron et al 2014	quebec	wind	plant	4	0.767677	0.91096
Waldron et al 2014	quebec	wind	plant	4	0.777778	0.914854
Waldron et al 2014	quebec	wind	plant	4	0.787879	0.918749
Waldron et al 2014	quebec	wind	plant	4	0.79798	0.922644
Waldron et al 2014	quebec	wind	plant	4	0.808081	0.926538
Waldron et al 2014	quebec	wind	plant	4	0.818182	0.930433
Waldron et al 2014	quebec	wind	plant	4	0.828283	0.934327
Waldron et al 2014	quebec	wind	plant	4	0.838384	0.938206
Waldron et al 2014	quebec	wind	plant	4	0.848485	0.942068
Waldron et al 2014	quebec	wind	plant	4	0.858586	0.94593
Waldron et al 2014	quebec	wind	plant	4	0.868687	0.949792
Waldron et al 2014	quebec	wind	plant	4	0.878788	0.953654
Waldron et al 2014	quebec	wind	plant	4	0.888889	0.957516
Waldron et al 2014	quebec	wind	plant	4	0.89899	0.961378
Waldron et al 2014	quebec	wind	plant	4	0.909091	0.965241
Waldron et al 2014	quebec	wind	plant	4	0.919192	0.969103
Waldron et al 2014	quebec	wind	plant	4	0.929293	0.972965
Waldron et al 2014	quebec	wind	plant	4	0.939394	0.976827
Waldron et al 2014	quebec	wind	plant	4	0.949495	0.980689
Waldron et al 2014	quebec	wind	plant	4	0.959596	0.984551
Waldron et al 2014	quebec	wind	plant	4	0.969697	0.988414
Waldron et al 2014	quebec	wind	plant	4	0.979798	0.992276
Waldron et al 2014	quebec	wind	plant	4	0.989899	0.996138
[truncated: 18,101 more rows]

## Sheet: Fig. 3c
study	site	disturbance_type	taxonomic_group	saproxylic	year_after_dist	portion_plots_unlog	portion_unique_richness
Blair et al 2016	victoria	fire	plant	no	2	0	0
Blair et al 2016	victoria	fire	plant	no	2	0.010101	0.0296908
Blair et al 2016	victoria	fire	plant	no	2	0.020202	0.0593817
Blair et al 2016	victoria	fire	plant	no	2	0.030303	0.0890725
Blair et al 2016	victoria	fire	plant	no	2	0.040404	0.117153
Blair et al 2016	victoria	fire	plant	no	2	0.0505051	0.143375
Blair et al 2016	victoria	fire	plant	no	2	0.0606061	0.169596
Blair et al 2016	victoria	fire	plant	no	2	0.0707071	0.195818
Blair et al 2016	victoria	fire	plant	no	2	0.0808081	0.219254
Blair et al 2016	victoria	fire	plant	no	2	0.0909091	0.242475
Blair et al 2016	victoria	fire	plant	no	2	0.10101	0.265696
Blair et al 2016	victoria	fire	plant	no	2	0.111111	0.287897
Blair et al 2016	victoria	fire	plant	no	2	0.121212	0.308521
Blair et al 2016	victoria	fire	plant	no	2	0.131313	0.329146
Blair et al 2016	victoria	fire	plant	no	2	0.141414	0.349771
Blair et al 2016	victoria	fire	plant	no	2	0.151515	0.368468
Blair et al 2016	victoria	fire	plant	no	2	0.161616	0.386844
Blair et al 2016	victoria	fire	plant	no	2	0.171717	0.405221
Blair et al 2016	victoria	fire	plant	no	2	0.181818	0.422971
Blair et al 2016	victoria	fire	plant	no	2	0.191919	0.439398
Blair et al 2016	victoria	fire	plant	no	2	0.20202	0.455825
Blair et al 2016	victoria	fire	plant	no	2	0.212121	0.472253
Blair et al 2016	victoria	fire	plant	no	2	0.222222	0.487351
Blair et al 2016	victoria	fire	plant	no	2	0.232323	0.502087
Blair et al 2016	victoria	fire	plant	no	2	0.242424	0.516822
Blair et al 2016	victoria	fire	plant	no	2	0.252525	0.53119
Blair et al 2016	victoria	fire	plant	no	2	0.262626	0.544454
Blair et al 2016	victoria	fire	plant	no	2	0.272727	0.557717
Blair et al 2016	victoria	fire	plant	no	2	0.282828	0.570981
Blair et al 2016	victoria	fire	plant	no	2	0.292929	0.583328
Blair et al 2016	victoria	fire	plant	no	2	0.30303	0.595309
Blair et al 2016	victoria	fire	plant	no	2	0.313131	0.60729
Blair et al 2016	victoria	fire	plant	no	2	0.323232	0.61907
Blair et al 2016	victoria	fire	plant	no	2	0.333333	0.629929
Blair et al 2016	victoria	fire	plant	no	2	0.343434	0.640787
Blair et al 2016	victoria	fire	plant	no	2	0.353535	0.651646
Blair et al 2016	victoria	fire	plant	no	2	0.363636	0.661872
Blair et al 2016	victoria	fire	plant	no	2	0.373737	0.671746
Blair et al 2016	victoria	fire	plant	no	2	0.383838	0.681621
Blair et al 2016	victoria	fire	plant	no	2	0.393939	0.691403
Blair et al 2016	victoria	fire	plant	no	2	0.40404	0.700411
Blair et al 2016	victoria	fire	plant	no	2	0.414141	0.709419
Blair et al 2016	victoria	fire	plant	no	2	0.424242	0.718427
Blair et al 2016	victoria	fire	plant	no	2	0.434343	0.726998
Blair et al 2016	victoria	fire	plant	no	2	0.444444	0.735241
Blair et al 2016	victoria	fire	plant	no	2	0.454545	0.743484
Blair et al 2016	victoria	fire	plant	no	2	0.464646	0.751703
Blair et al 2016	victoria	fire	plant	no	2	0.474747	0.759267
Blair et al 2016	victoria	fire	plant	no	2	0.484848	0.766831
Blair et al 2016	victoria	fire	plant	no	2	0.494949	0.774394
Blair et al 2016	victoria	fire	plant	no	2	0.505051	0.781656
Blair et al 2016	victoria	fire	plant	no	2	0.515152	0.788615
Blair et al 2016	victoria	fire	plant	no	2	0.525253	0.795574
Blair et al 2016	victoria	fire	plant	no	2	0.535354	0.802533
Blair et al 2016	victoria	fire	plant	no	2	0.545455	0.808971
Blair et al 2016	victoria	fire	plant	no	2	0.555556	0.815389
Blair et al 2016	victoria	fire	plant	no	2	0.565657	0.821807
Blair et al 2016	victoria	fire	plant	no	2	0.575758	0.828017
Blair et al 2016	victoria	fire	plant	no	2	0.585859	0.833949
Blair et al 2016	victoria	fire	plant	no	2	0.59596	0.839882
Blair et al 2016	victoria	fire	plant	no	2	0.606061	0.845814
Blair et al 2016	victoria	fire	plant	no	2	0.616162	0.851355
Blair et al 2016	victoria	fire	plant	no	2	0.626263	0.856849
Blair et al 2016	victoria	fire	plant	no	2	0.636364	0.862343
Blair et al 2016	victoria	fire	plant	no	2	0.646465	0.867695
Blair et al 2016	victoria	fire	plant	no	2	0.656566	0.872792
Blair et al 2016	victoria	fire	plant	no	2	0.666667	0.87789
Blair et al 2016	victoria	fire	plant	no	2	0.676768	0.882987
Blair et al 2016	victoria	fire	plant	no	2	0.686869	0.887788
Blair et al 2016	victoria	fire	plant	no	2	0.69697	0.892525
Blair et al 2016	victoria	fire	plant	no	2	0.707071	0.897262
Blair et al 2016	victoria	fire	plant	no	2	0.717172	0.901905
Blair et al 2016	victoria	fire	plant	no	2	0.727273	0.906313
Blair et al 2016	victoria	fire	plant	no	2	0.737374	0.910721
Blair et al 2016	victoria	fire	plant	no	2	0.747475	0.91513
Blair et al 2016	victoria	fire	plant	no	2	0.757576	0.919313
Blair et al 2016	victoria	fire	plant	no	2	0.767677	0.923421
Blair et al 2016	victoria	fire	plant	no	2	0.777778	0.927528
Blair et al 2016	victoria	fire	plant	no	2	0.787879	0.931577
Blair et al 2016	victoria	fire	plant	no	2	0.79798	0.93541
Blair et al 2016	victoria	fire	plant	no	2	0.808081	0.939243
Blair et al 2016	victoria	fire	plant	no	2	0.818182	0.943075
Blair et al 2016	victoria	fire	plant	no	2	0.828283	0.946736
Blair et al 2016	victoria	fire	plant	no	2	0.838384	0.950316
Blair et al 2016	victoria	fire	plant	no	2	0.848485	0.953896
Blair et al 2016	victoria	fire	plant	no	2	0.858586	0.957443
Blair et al 2016	victoria	fire	plant	no	2	0.868687	0.96079
Blair et al 2016	victoria	fire	plant	no	2	0.878788	0.964137
Blair et al 2016	victoria	fire	plant	no	2	0.888889	0.967485
Blair et al 2016	victoria	fire	plant	no	2	0.89899	0.970702
Blair et al 2016	victoria	fire	plant	no	2	0.909091	0.973835
Blair et al 2016	victoria	fire	plant	no	2	0.919192	0.976969
Blair et al 2016	victoria	fire	plant	no	2	0.929293	0.980088
Blair et al 2016	victoria	fire	plant	no	2	0.939394	0.983024
Blair et al 2016	victoria	fire	plant	no	2	0.949495	0.98596
Blair et al 2016	victoria	fire	plant	no	2	0.959596	0.988897
Blair et al 2016	victoria	fire	plant	no	2	0.969697	0.991736
Blair et al 2016	victoria	fire	plant	no	2	0.979798	0.99449
Blair et al 2016	victoria	fire	plant	no	2	0.989899	0.997245
Blair et al 2016	victoria	fire	plant	no	2	1	1
Blair et al 2016	victoria	fire	birds	no	7	0	0
Blair et al 2016	victoria	fire	birds	no	7	0.010101	0.022096
Blair et al 2016	victoria	fire	birds	no	7	0.020202	0.0441919
Blair et al 2016	victoria	fire	birds	no	7	0.030303	0.0662879
Blair et al 2016	victoria	fire	birds	no	7	0.040404	0.0883838
Blair et al 2016	victoria	fire	birds	no	7	0.0505051	0.108414
Blair et al 2016	victoria	fire	birds	no	7	0.0606061	0.12815
Blair et al 2016	victoria	fire	birds	no	7	0.0707071	0.147885
Blair et al 2016	victoria	fire	birds	no	7	0.0808081	0.16762
Blair et al 2016	victoria	fire	birds	no	7	0.0909091	0.185861
Blair et al 2016	victoria	fire	birds	no	7	0.10101	0.203602
Blair et al 2016	victoria	fire	birds	no	7	0.111111	0.221344
Blair et al 2016	victoria	fire	birds	no	7	0.121212	0.239086
Blair et al 2016	victoria	fire	birds	no	7	0.131313	0.255774
Blair et al 2016	victoria	fire	birds	no	7	0.141414	0.27183
Blair et al 2016	victoria	fire	birds	no	7	0.151515	0.287886
Blair et al 2016	victoria	fire	birds	no	7	0.161616	0.303943
Blair et al 2016	victoria	fire	birds	no	7	0.171717	0.319285
Blair et al 2016	victoria	fire	birds	no	7	0.181818	0.333913
Blair et al 2016	victoria	fire	birds	no	7	0.191919	0.348542
Blair et al 2016	victoria	fire	birds	no	7	0.20202	0.363171
Blair et al 2016	victoria	fire	birds	no	7	0.212121	0.377344
Blair et al 2016	victoria	fire	birds	no	7	0.222222	0.390759
Blair et al 2016	victoria	fire	birds	no	7	0.232323	0.404174
Blair et al 2016	victoria	fire	birds	no	7	0.242424	0.417589
Blair et al 2016	victoria	fire	birds	no	7	0.252525	0.430745
Blair et al 2016	victoria	fire	birds	no	7	0.262626	0.443124
Blair et al 2016	victoria	fire	birds	no	7	0.272727	0.455502
Blair et al 2016	victoria	fire	birds	no	7	0.282828	0.467881
Blair et al 2016	victoria	fire	birds	no	7	0.292929	0.480148
Blair et al 2016	victoria	fire	birds	no	7	0.30303	0.491635
Blair et al 2016	victoria	fire	birds	no	7	0.313131	0.503122
Blair et al 2016	victoria	fire	birds	no	7	0.323232	0.514609
Blair et al 2016	victoria	fire	birds	no	7	0.333333	0.526096
Blair et al 2016	victoria	fire	birds	no	7	0.343434	0.536811
Blair et al 2016	victoria	fire	birds	no	7	0.353535	0.547525
Blair et al 2016	victoria	fire	birds	no	7	0.363636	0.558239
Blair et al 2016	victoria	fire	birds	no	7	0.373737	0.568954
Blair et al 2016	victoria	fire	birds	no	7	0.383838	0.579076
Blair et al 2016	victoria	fire	birds	no	7	0.393939	0.589114
Blair et al 2016	victoria	fire	birds	no	7	0.40404	0.599152
Blair et al 2016	victoria	fire	birds	no	7	0.414141	0.60919
Blair et al 2016	victoria	fire	birds	no	7	0.424242	0.618778
Blair et al 2016	victoria	fire	birds	no	7	0.434343	0.628217
Blair et al 2016	victoria	fire	birds	no	7	0.444444	0.637656
Blair et al 2016	victoria	fire	birds	no	7	0.454545	0.647095
Blair et al 2016	victoria	fire	birds	no	7	0.464646	0.656199
Blair et al 2016	victoria	fire	birds	no	7	0.474747	0.665101
Blair et al 2016	victoria	fire	birds	no	7	0.484848	0.674003
Blair et al 2016	victoria	fire	birds	no	7	0.494949	0.682906
Blair et al 2016	victoria	fire	birds	no	7	0.505051	0.691565
Blair et al 2016	victoria	fire	birds	no	7	0.515152	0.69998
Blair et al 2016	victoria	fire	birds	no	7	0.525253	0.708396
Blair et al 2016	victoria	fire	birds	no	7	0.535354	0.716811
Blair et al 2016	victoria	fire	birds	no	7	0.545455	0.725059
Blair et al 2016	victoria	fire	birds	no	7	0.555556	0.733027
Blair et al 2016	victoria	fire	birds	no	7	0.565657	0.740995
Blair et al 2016	victoria	fire	birds	no	7	0.575758	0.748964
Blair et al 2016	victoria	fire	birds	no	7	0.585859	0.756828
Blair et al 2016	victoria	fire	birds	no	7	0.59596	0.76438
Blair et al 2016	victoria	fire	birds	no	7	0.606061	0.771932
Blair et al 2016	victoria	fire	birds	no	7	0.616162	0.779484
Blair et al 2016	victoria	fire	birds	no	7	0.626263	0.786987
Blair et al 2016	victoria	fire	birds	no	7	0.636364	0.794147
Blair et al 2016	victoria	fire	birds	no	7	0.646465	0.801307
Blair et al 2016	victoria	fire	birds	no	7	0.656566	0.808467
Blair et al 2016	victoria	fire	birds	no	7	0.666667	0.815628
Blair et al 2016	victoria	fire	birds	no	7	0.676768	0.822415
Blair et al 2016	victoria	fire	birds	no	7	0.686869	0.829203
Blair et al 2016	victoria	fire	birds	no	7	0.69697	0.83599
Blair et al 2016	victoria	fire	birds	no	7	0.707071	0.842778
Blair et al 2016	victoria	fire	birds	no	7	0.717172	0.849252
Blair et al 2016	victoria	fire	birds	no	7	0.727273	0.855681
Blair et al 2016	victoria	fire	birds	no	7	0.737374	0.862111
Blair et al 2016	victoria	fire	birds	no	7	0.747475	0.86854
Blair et al 2016	victoria	fire	birds	no	7	0.757576	0.874709
Blair et al 2016	victoria	fire	birds	no	7	0.767677	0.880791
Blair et al 2016	victoria	fire	birds	no	7	0.777778	0.886873
Blair et al 2016	victoria	fire	birds	no	7	0.787879	0.892956
Blair et al 2016	victoria	fire	birds	no	7	0.79798	0.898826
Blair et al 2016	victoria	fire	birds	no	7	0.808081	0.904568
Blair et al 2016	victoria	fire	birds	no	7	0.818182	0.910311
Blair et al 2016	victoria	fire	birds	no	7	0.828283	0.916054
Blair et al 2016	victoria	fire	birds	no	7	0.838384	0.92163
Blair et al 2016	victoria	fire	birds	no	7	0.848485	0.927038
Blair et al 2016	victoria	fire	birds	no	7	0.858586	0.932447
Blair et al 2016	victoria	fire	birds	no	7	0.868687	0.937856
Blair et al 2016	victoria	fire	birds	no	7	0.878788	0.943141
Blair et al 2016	victoria	fire	birds	no	7	0.888889	0.948219
Blair et al 2016	victoria	fire	birds	no	7	0.89899	0.953297
Blair et al 2016	victoria	fire	birds	no	7	0.909091	0.958375
Blair et al 2016	victoria	fire	birds	no	7	0.919192	0.96337
Blair et al 2016	victoria	fire	birds	no	7	0.929293	0.968119
Blair et al 2016	victoria	fire	birds	no	7	0.939394	0.972867
Blair et al 2016	victoria	fire	birds	no	7	0.949495	0.977616
Blair et al 2016	victoria	fire	birds	no	7	0.959596	0.982323
Blair et al 2016	victoria	fire	birds	no	7	0.969697	0.986742
Blair et al 2016	victoria	fire	birds	no	7	0.979798	0.991162
Blair et al 2016	victoria	fire	birds	no	7	0.989899	0.995581
Blair et al 2016	victoria	fire	birds	no	7	1	1
Blair et al 2016	victoria	fire	birds	no	5	0	0
Blair et al 2016	victoria	fire	birds	no	5	0.010101	0.0151515
Blair et al 2016	victoria	fire	birds	no	5	0.020202	0.030303
Blair et al 2016	victoria	fire	birds	no	5	0.030303	0.0454545
Blair et al 2016	victoria	fire	birds	no	5	0.040404	0.0600198
Blair et al 2016	victoria	fire	birds	no	5	0.0505051	0.0745851
Blair et al 2016	victoria	fire	birds	no	5	0.0606061	0.0891504
Blair et al 2016	victoria	fire	birds	no	5	0.0707071	0.103164
Blair et al 2016	victoria	fire	birds	no	5	0.0808081	0.117178
Blair et al 2016	victoria	fire	birds	no	5	0.0909091	0.131192
Blair et al 2016	victoria	fire	birds	no	5	0.10101	0.144689
Blair et al 2016	victoria	fire	birds	no	5	0.111111	0.158185
Blair et al 2016	victoria	fire	birds	no	5	0.121212	0.171682
Blair et al 2016	victoria	fire	birds	no	5	0.131313	0.184693
Blair et al 2016	victoria	fire	birds	no	5	0.141414	0.197705
Blair et al 2016	victoria	fire	birds	no	5	0.151515	0.210716
Blair et al 2016	victoria	fire	birds	no	5	0.161616	0.223274
Blair et al 2016	victoria	fire	birds	no	5	0.171717	0.235832
Blair et al 2016	victoria	fire	birds	no	5	0.181818	0.24839
Blair et al 2016	victoria	fire	birds	no	5	0.191919	0.260524
Blair et al 2016	victoria	fire	birds	no	5	0.20202	0.272659
Blair et al 2016	victoria	fire	birds	no	5	0.212121	0.284793
Blair et al 2016	victoria	fire	birds	no	5	0.222222	0.296534
Blair et al 2016	victoria	fire	birds	no	5	0.232323	0.308274
Blair et al 2016	victoria	fire	birds	no	5	0.242424	0.320015
Blair et al 2016	victoria	fire	birds	no	5	0.252525	0.331389
Blair et al 2016	victoria	fire	birds	no	5	0.262626	0.342763
Blair et al 2016	victoria	fire	birds	no	5	0.272727	0.354137
Blair et al 2016	victoria	fire	birds	no	5	0.282828	0.365172
Blair et al 2016	victoria	fire	birds	no	5	0.292929	0.376206
Blair et al 2016	victoria	fire	birds	no	5	0.30303	0.387241
Blair et al 2016	victoria	fire	birds	no	5	0.313131	0.397961
Blair et al 2016	victoria	fire	birds	no	5	0.323232	0.408682
Blair et al 2016	victoria	fire	birds	no	5	0.333333	0.419403
Blair et al 2016	victoria	fire	birds	no	5	0.343434	0.429834
Blair et al 2016	victoria	fire	birds	no	5	0.353535	0.440265
Blair et al 2016	victoria	fire	birds	no	5	0.363636	0.450696
Blair et al 2016	victoria	fire	birds	no	5	0.373737	0.460861
Blair et al 2016	victoria	fire	birds	no	5	0.383838	0.471027
Blair et al 2016	victoria	fire	birds	no	5	0.393939	0.481192
Blair et al 2016	victoria	fire	birds	no	5	0.40404	0.491112
Blair et al 2016	victoria	fire	birds	no	5	0.414141	0.501033
Blair et al 2016	victoria	fire	birds	no	5	0.424242	0.510954
Blair et al 2016	victoria	fire	birds	no	5	0.434343	0.520652
Blair et al 2016	victoria	fire	birds	no	5	0.444444	0.53035
Blair et al 2016	victoria	fire	birds	no	5	0.454545	0.540048
Blair et al 2016	victoria	fire	birds	no	5	0.464646	0.549542
Blair et al 2016	victoria	fire	birds	no	5	0.474747	0.559037
Blair et al 2016	victoria	fire	birds	no	5	0.484848	0.568531
Blair et al 2016	victoria	fire	birds	no	5	0.494949	0.577841
Blair et al 2016	victoria	fire	birds	no	5	0.505051	0.58715
Blair et al 2016	victoria	fire	birds	no	5	0.515152	0.59646
Blair et al 2016	victoria	fire	birds	no	5	0.525253	0.605602
Blair et al 2016	victoria	fire	birds	no	5	0.535354	0.614745
Blair et al 2016	victoria	fire	birds	no	5	0.545455	0.623887
Blair et al 2016	victoria	fire	birds	no	5	0.555556	0.632879
Blair et al 2016	victoria	fire	birds	no	5	0.565657	0.64187
Blair et al 2016	victoria	fire	birds	no	5	0.575758	0.650861
Blair et al 2016	victoria	fire	birds	no	5	0.585859	0.659717
Blair et al 2016	victoria	fire	birds	no	5	0.59596	0.668573
Blair et al 2016	victoria	fire	birds	no	5	0.606061	0.677428
Blair et al 2016	victoria	fire	birds	no	5	0.616162	0.686162
Blair et al 2016	victoria	fire	birds	no	5	0.626263	0.694895
Blair et al 2016	victoria	fire	birds	no	5	0.636364	0.703629
Blair et al 2016	victoria	fire	birds	no	5	0.646465	0.712254
Blair et al 2016	victoria	fire	birds	no	5	0.656566	0.720878
Blair et al 2016	victoria	fire	birds	no	5	0.666667	0.729503
Blair et al 2016	victoria	fire	birds	no	5	0.676768	0.73803
Blair et al 2016	victoria	fire	birds	no	5	0.686869	0.746557
Blair et al 2016	victoria	fire	birds	no	5	0.69697	0.755084
Blair et al 2016	victoria	fire	birds	no	5	0.707071	0.763524
Blair et al 2016	victoria	fire	birds	no	5	0.717172	0.771964
Blair et al 2016	victoria	fire	birds	no	5	0.727273	0.780404
Blair et al 2016	victoria	fire	birds	no	5	0.737374	0.788767
Blair et al 2016	victoria	fire	birds	no	5	0.747475	0.797129
Blair et al 2016	victoria	fire	birds	no	5	0.757576	0.805492
Blair et al 2016	victoria	fire	birds	no	5	0.767677	0.813784
Blair et al 2016	victoria	fire	birds	no	5	0.777778	0.822077
Blair et al 2016	victoria	fire	birds	no	5	0.787879	0.83037
Blair et al 2016	victoria	fire	birds	no	5	0.79798	0.838601
Blair et al 2016	victoria	fire	birds	no	5	0.808081	0.846831
Blair et al 2016	victoria	fire	birds	no	5	0.818182	0.855061
Blair et al 2016	victoria	fire	birds	no	5	0.828283	0.863235
Blair et al 2016	victoria	fire	birds	no	5	0.838384	0.871408
Blair et al 2016	victoria	fire	birds	no	5	0.848485	0.879582
Blair et al 2016	victoria	fire	birds	no	5	0.858586	0.887704
Blair et al 2016	victoria	fire	birds	no	5	0.868687	0.895825
Blair et al 2016	victoria	fire	birds	no	5	0.878788	0.903947
Blair et al 2016	victoria	fire	birds	no	5	0.888889	0.91202
Blair et al 2016	victoria	fire	birds	no	5	0.89899	0.920093
Blair et al 2016	victoria	fire	birds	no	5	0.909091	0.928166
Blair et al 2016	victoria	fire	birds	no	5	0.919192	0.936192
Blair et al 2016	victoria	fire	birds	no	5	0.929293	0.944219
Blair et al 2016	victoria	fire	birds	no	5	0.939394	0.952246
Blair et al 2016	victoria	fire	birds	no	5	0.949495	0.960227
Blair et al 2016	victoria	fire	birds	no	5	0.959596	0.968209
Blair et al 2016	victoria	fire	birds	no	5	0.969697	0.97619
Blair et al 2016	victoria	fire	birds	no	5	0.979798	0.984127
Blair et al 2016	victoria	fire	birds	no	5	0.989899	0.992063
Blair et al 2016	victoria	fire	birds	no	5	1	1
Blair et al 2016	victoria	fire	birds	no	4	0	0
Blair et al 2016	victoria	fire	birds	no	4	0.010101	0.0111111
Blair et al 2016	victoria	fire	birds	no	4	0.020202	0.0222222
Blair et al 2016	victoria	fire	birds	no	4	0.030303	0.0333189
Blair et al 2016	victoria	fire	birds	no	4	0.040404	0.0443723
Blair et al 2016	victoria	fire	birds	no	4	0.0505051	0.0554257
Blair et al 2016	victoria	fire	birds	no	4	0.0606061	0.0664502
Blair et al 2016	victoria	fire	birds	no	4	0.0707071	0.0774459
Blair et al 2016	victoria	fire	birds	no	4	0.0808081	0.0884416
Blair et al 2016	victoria	fire	birds	no	4	0.0909091	0.0993939
Blair et al 2016	victoria	fire	birds	no	4	0.10101	0.110332
Blair et al 2016	victoria	fire	birds	no	4	0.111111	0.12127
Blair et al 2016	victoria	fire	birds	no	4	0.121212	0.13215
Blair et al 2016	victoria	fire	birds	no	4	0.131313	0.14303
Blair et al 2016	victoria	fire	birds	no	4	0.141414	0.153896
Blair et al 2016	victoria	fire	birds	no	4	0.151515	0.164719
Blair et al 2016	victoria	fire	birds	no	4	0.161616	0.175541
Blair et al 2016	victoria	fire	birds	no	4	0.171717	0.186335
Blair et al 2016	victoria	fire	birds	no	4	0.181818	0.1971
Blair et al 2016	victoria	fire	birds	no	4	0.191919	0.207864
Blair et al 2016	victoria	fire	birds	no	4	0.20202	0.218586
Blair et al 2016	victoria	fire	birds	no	4	0.212121	0.229293
Blair et al 2016	victoria	fire	birds	no	4	0.222222	0.24
Blair et al 2016	victoria	fire	birds	no	4	0.232323	0.250649
Blair et al 2016	victoria	fire	birds	no	4	0.242424	0.261299
Blair et al 2016	victoria	fire	birds	no	4	0.252525	0.271934
Blair et al 2016	victoria	fire	birds	no	4	0.262626	0.282525
Blair et al 2016	victoria	fire	birds	no	4	0.272727	0.293117
Blair et al 2016	victoria	fire	birds	no	4	0.282828	0.30368
Blair et al 2016	victoria	fire	birds	no	4	0.292929	0.314214
Blair et al 2016	victoria	fire	birds	no	4	0.30303	0.324747
Blair et al 2016	victoria	fire	birds	no	4	0.313131	0.335238
Blair et al 2016	victoria	fire	birds	no	4	0.323232	0.345714
Blair et al 2016	victoria	fire	birds	no	4	0.333333	0.35619
Blair et al 2016	victoria	fire	birds	no	4	0.343434	0.366609
Blair et al 2016	victoria	fire	birds	no	4	0.353535	0.377027
Blair et al 2016	victoria	fire	birds	no	4	0.363636	0.387431
Blair et al 2016	victoria	fire	birds	no	4	0.373737	0.397792
Blair et al 2016	victoria	fire	birds	no	4	0.383838	0.408153
Blair et al 2016	victoria	fire	birds	no	4	0.393939	0.418485
Blair et al 2016	victoria	fire	birds	no	4	0.40404	0.428788
Blair et al 2016	victoria	fire	birds	no	4	0.414141	0.439091
Blair et al 2016	victoria	fire	birds	no	4	0.424242	0.449351
Blair et al 2016	victoria	fire	birds	no	4	0.434343	0.459596
Blair et al 2016	victoria	fire	birds	no	4	0.444444	0.469841
Blair et al 2016	victoria	fire	birds	no	4	0.454545	0.480029
Blair et al 2016	victoria	fire	birds	no	4	0.464646	0.490216
Blair et al 2016	victoria	fire	birds	no	4	0.474747	0.50039
Blair et al 2016	victoria	fire	birds	no	4	0.484848	0.510519
Blair et al 2016	victoria	fire	birds	no	4	0.494949	0.520649
Blair et al 2016	victoria	fire	birds	no	4	0.505051	0.53075
Blair et al 2016	victoria	fire	birds	no	4	0.515152	0.540823
Blair et al 2016	victoria	fire	birds	no	4	0.525253	0.550895
Blair et al 2016	victoria	fire	birds	no	4	0.535354	0.560924
Blair et al 2016	victoria	fire	birds	no	4	0.545455	0.570938
Blair et al 2016	victoria	fire	birds	no	4	0.555556	0.580952
Blair et al 2016	victoria	fire	birds	no	4	0.565657	0.590909
Blair et al 2016	victoria	fire	birds	no	4	0.575758	0.600866
Blair et al 2016	victoria	fire	birds	no	4	0.585859	0.610808
Blair et al 2016	victoria	fire	birds	no	4	0.59596	0.620707
Blair et al 2016	victoria	fire	birds	no	4	0.606061	0.630606
Blair et al 2016	victoria	fire	birds	no	4	0.616162	0.640476
Blair et al 2016	victoria	fire	birds	no	4	0.626263	0.650317
Blair et al 2016	victoria	fire	birds	no	4	0.636364	0.660159
Blair et al 2016	victoria	fire	birds	no	4	0.646465	0.669957
Blair et al 2016	victoria	fire	birds	no	4	0.656566	0.67974
Blair et al 2016	victoria	fire	birds	no	4	0.666667	0.689524
Blair et al 2016	victoria	fire	birds	no	4	0.676768	0.69925
Blair et al 2016	victoria	fire	birds	no	4	0.686869	0.708975
Blair et al 2016	victoria	fire	birds	no	4	0.69697	0.718687
Blair et al 2016	victoria	fire	birds	no	4	0.707071	0.728355
Blair et al 2016	victoria	fire	birds	no	4	0.717172	0.738023
Blair et al 2016	victoria	fire	birds	no	4	0.727273	0.747662
Blair et al 2016	victoria	fire	birds	no	4	0.737374	0.757273
Blair et al 2016	victoria	fire	birds	no	4	0.747475	0.766883
Blair et al 2016	victoria	fire	birds	no	4	0.757576	0.77645
Blair et al 2016	victoria	fire	birds	no	4	0.767677	0.786003
Blair et al 2016	victoria	fire	birds	no	4	0.777778	0.795556
Blair et al 2016	victoria	fire	birds	no	4	0.787879	0.805051
Blair et al 2016	victoria	fire	birds	no	4	0.79798	0.814545
Blair et al 2016	victoria	fire	birds	no	4	0.808081	0.824026
Blair et al 2016	victoria	fire	birds	no	4	0.818182	0.833463
Blair et al 2016	victoria	fire	birds	no	4	0.828283	0.8429
Blair et al 2016	victoria	fire	birds	no	4	0.838384	0.852309
Blair et al 2016	victoria	fire	birds	no	4	0.848485	0.861688
Blair et al 2016	victoria	fire	birds	no	4	0.858586	0.871068
Blair et al 2016	victoria	fire	birds	no	4	0.868687	0.880404
Blair et al 2016	victoria	fire	birds	no	4	0.878788	0.889726
Blair et al 2016	victoria	fire	birds	no	4	0.888889	0.899048
Blair et al 2016	victoria	fire	birds	no	4	0.89899	0.908312
Blair et al 2016	victoria	fire	birds	no	4	0.909091	0.917576
Blair et al 2016	victoria	fire	birds	no	4	0.919192	0.926825
Blair et al 2016	victoria	fire	birds	no	4	0.929293	0.936032
Blair et al 2016	victoria	fire	birds	no	4	0.939394	0.945238
Blair et al 2016	victoria	fire	birds	no	4	0.949495	0.954416
Blair et al 2016	victoria	fire	birds	no	4	0.959596	0.963564
Blair et al 2016	victoria	fire	birds	no	4	0.969697	0.972713
Blair et al 2016	victoria	fire	birds	no	4	0.979798	0.981818
Blair et al 2016	victoria	fire	birds	no	4	0.989899	0.990909
Blair et al 2016	victoria	fire	birds	no	4	1	1
Blair et al 2016	victoria	fire	birds	no	3	0	0
Blair et al 2016	victoria	fire	birds	no	3	0.010101	0.0207071
Blair et al 2016	victoria	fire	birds	no	3	0.020202	0.0414141
Blair et al 2016	victoria	fire	birds	no	3	0.030303	0.0619481
Blair et al 2016	victoria	fire	birds	no	3	0.040404	0.081645
Blair et al 2016	victoria	fire	birds	no	3	0.0505051	0.101342
Blair et al 2016	victoria	fire	birds	no	3	0.0606061	0.120708
Blair et al 2016	victoria	fire	birds	no	3	0.0707071	0.139441
Blair et al 2016	victoria	fire	birds	no	3	0.0808081	0.158174
Blair et al 2016	victoria	fire	birds	no	3	0.0909091	0.176434
Blair et al 2016	victoria	fire	birds	no	3	0.10101	0.194246
Blair et al 2016	victoria	fire	birds	no	3	0.111111	0.212059
Blair et al 2016	victoria	fire	birds	no	3	0.121212	0.22927
Blair et al 2016	victoria	fire	birds	no	3	0.131313	0.246206
Blair et al 2016	victoria	fire	birds	no	3	0.141414	0.263141
Blair et al 2016	victoria	fire	birds	no	3	0.151515	0.27936
Blair et al 2016	victoria	fire	birds	no	3	0.161616	0.295459
Blair et al 2016	victoria	fire	birds	no	3	0.171717	0.311535
Blair et al 2016	victoria	fire	birds	no	3	0.181818	0.326838
Blair et al 2016	victoria	fire	birds	no	3	0.191919	0.34214
Blair et al 2016	victoria	fire	birds	no	3	0.20202	0.35729
Blair et al 2016	victoria	fire	birds	no	3	0.212121	0.371834
Blair et al 2016	victoria	fire	birds	no	3	0.222222	0.386377
Blair et al 2016	victoria	fire	birds	no	3	0.232323	0.400652
Blair et al 2016	victoria	fire	birds	no	3	0.242424	0.414473
Blair et al 2016	victoria	fire	birds	no	3	0.252525	0.428294
Blair et al 2016	victoria	fire	birds	no	3	0.262626	0.441743
Blair et al 2016	victoria	fire	birds	no	3	0.272727	0.454877
Blair et al 2016	victoria	fire	birds	no	3	0.282828	0.468011
Blair et al 2016	victoria	fire	birds	no	3	0.292929	0.480678
Blair et al 2016	victoria	fire	birds	no	3	0.30303	0.493159
Blair et al 2016	victoria	fire	birds	no	3	0.313131	0.505641
Blair et al 2016	victoria	fire	birds	no	3	0.323232	0.517572
Blair et al 2016	victoria	fire	birds	no	3	0.333333	0.529433
Blair et al 2016	victoria	fire	birds	no	3	0.343434	0.54126
Blair et al 2016	victoria	fire	birds	no	3	0.353535	0.552532
Blair et al 2016	victoria	fire	birds	no	3	0.363636	0.563803
Blair et al 2016	victoria	fire	birds	no	3	0.373737	0.574947
Blair et al 2016	victoria	fire	birds	no	3	0.383838	0.585661
Blair et al 2016	victoria	fire	birds	no	3	0.393939	0.596374
Blair et al 2016	victoria	fire	birds	no	3	0.40404	0.606875
Blair et al 2016	victoria	fire	birds	no	3	0.414141	0.617059
Blair et al 2016	victoria	fire	birds	no	3	0.424242	0.627243
Blair et al 2016	victoria	fire	birds	no	3	0.434343	0.63714
Blair et al 2016	victoria	fire	birds	no	3	0.444444	0.646823
Blair et al 2016	victoria	fire	birds	no	3	0.454545	0.656506
Blair et al 2016	victoria	fire	birds	no	3	0.464646	0.665837
Blair et al 2016	victoria	fire	birds	no	3	0.474747	0.675046
Blair et al 2016	victoria	fire	birds	no	3	0.484848	0.684255
Blair et al 2016	victoria	fire	birds	no	3	0.494949	0.693054
Blair et al 2016	victoria	fire	birds	no	3	0.505051	0.701816
Blair et al 2016	victoria	fire	birds	no	3	0.515152	0.710541
Blair et al 2016	victoria	fire	birds	no	3	0.525253	0.71888
Blair et al 2016	victoria	fire	birds	no	3	0.535354	0.727219
Blair et al 2016	victoria	fire	birds	no	3	0.545455	0.735456
Blair et al 2016	victoria	fire	birds	no	3	0.555556	0.743398
Blair et al 2016	victoria	fire	birds	no	3	0.565657	0.75134
Blair et al 2016	victoria	fire	birds	no	3	0.575758	0.759122
Blair et al 2016	victoria	fire	birds	no	3	0.585859	0.76669
Blair et al 2016	victoria	fire	birds	no	3	0.59596	0.774258
Blair et al 2016	victoria	fire	birds	no	3	0.606061	0.781616
Blair et al 2016	victoria	fire	birds	no	3	0.616162	0.788834
Blair et al 2016	victoria	fire	birds	no	3	0.626263	0.796051
Blair et al 2016	victoria	fire	birds	no	3	0.636364	0.803016
Blair et al 2016	victoria	fire	birds	no	3	0.646465	0.809906
Blair et al 2016	victoria	fire	birds	no	3	0.656566	0.816795
Blair et al 2016	victoria	fire	birds	no	3	0.666667	0.823396
Blair et al 2016	victoria	fire	birds	no	3	0.676768	0.82998
Blair et al 2016	victoria	fire	birds	no	3	0.686869	0.836531
Blair et al 2016	victoria	fire	birds	no	3	0.69697	0.84283
Blair et al 2016	victoria	fire	birds	no	3	0.707071	0.849129
Blair et al 2016	victoria	fire	birds	no	3	0.717172	0.855352
Blair et al 2016	victoria	fire	birds	no	3	0.727273	0.861387
Blair et al 2016	victoria	fire	birds	no	3	0.737374	0.867423
Blair et al 2016	victoria	fire	birds	no	3	0.747475	0.873346
Blair et al 2016	victoria	fire	birds	no	3	0.757576	0.879138
Blair et al 2016	victoria	fire	birds	no	3	0.767677	0.88493
Blair et al 2016	victoria	fire	birds	no	3	0.777778	0.890581
Blair et al 2016	victoria	fire	birds	no	3	0.787879	0.896149
Blair et al 2016	victoria	fire	birds	no	3	0.79798	0.901717
Blair et al 2016	victoria	fire	birds	no	3	0.808081	0.907123
Blair et al 2016	victoria	fire	birds	no	3	0.818182	0.912487
Blair et al 2016	victoria	fire	birds	no	3	0.828283	0.917852
Blair et al 2016	victoria	fire	birds	no	3	0.838384	0.923038
Blair et al 2016	victoria	fire	birds	no	3	0.848485	0.928218
Blair et al 2016	victoria	fire	birds	no	3	0.858586	0.933375
Blair et al 2016	victoria	fire	birds	no	3	0.868687	0.93839
Blair et al 2016	victoria	fire	birds	no	3	0.878788	0.943406
Blair et al 2016	victoria	fire	birds	no	3	0.888889	0.948375
Blair et al 2016	victoria	fire	birds	no	3	0.89899	0.953245
Blair et al 2016	victoria	fire	birds	no	3	0.909091	0.958114
Blair et al 2016	victoria	fire	birds	no	3	0.919192	0.962922
Blair et al 2016	victoria	fire	birds	no	3	0.929293	0.967665
Blair et al 2016	victoria	fire	birds	no	3	0.939394	0.972408
Blair et al 2016	victoria	fire	birds	no	3	0.949495	0.977079
Blair et al 2016	victoria	fire	birds	no	3	0.959596	0.981714
Blair et al 2016	victoria	fire	birds	no	3	0.969697	0.986348
Blair et al 2016	victoria	fire	birds	no	3	0.979798	0.990909
Blair et al 2016	victoria	fire	birds	no	3	0.989899	0.995455
Blair et al 2016	victoria	fire	birds	no	3	1	1
Blair et al 2016	victoria	fire	birds	no	2	0	0
Blair et al 2016	victoria	fire	birds	no	2	0.010101	0.0289098
Blair et al 2016	victoria	fire	birds	no	2	0.020202	0.0578196
Blair et al 2016	victoria	fire	birds	no	2	0.030303	0.0867294
Blair et al 2016	victoria	fire	birds	no	2	0.040404	0.115639
Blair et al 2016	victoria	fire	birds	no	2	0.0505051	0.144549
Blair et al 2016	victoria	fire	birds	no	2	0.0606061	0.169443
Blair et al 2016	victoria	fire	birds	no	2	0.0707071	0.190321
Blair et al 2016	victoria	fire	birds	no	2	0.0808081	0.211199
Blair et al 2016	victoria	fire	birds	no	2	0.0909091	0.232077
Blair et al 2016	victoria	fire	birds	no	2	0.10101	0.252956
Blair et al 2016	victoria	fire	birds	no	2	0.111111	0.273834
Blair et al 2016	victoria	fire	birds	no	2	0.121212	0.290168
Blair et al 2016	victoria	fire	birds	no	2	0.131313	0.306503
Blair et al 2016	victoria	fire	birds	no	2	0.141414	0.322838
Blair et al 2016	victoria	fire	birds	no	2	0.151515	0.339173
Blair et al 2016	victoria	fire	birds	no	2	0.161616	0.355507
Blair et al 2016	victoria	fire	birds	no	2	0.171717	0.370493
Blair et al 2016	victoria	fire	birds	no	2	0.181818	0.384129
Blair et al 2016	victoria	fire	birds	no	2	0.191919	0.397766
Blair et al 2016	victoria	fire	birds	no	2	0.20202	0.411402
Blair et al 2016	victoria	fire	birds	no	2	0.212121	0.425038
Blair et al 2016	victoria	fire	birds	no	2	0.222222	0.438675
Blair et al 2016	victoria	fire	birds	no	2	0.232323	0.450573
Blair et al 2016	victoria	fire	birds	no	2	0.242424	0.462471
Blair et al 2016	victoria	fire	birds	no	2	0.252525	0.474368
Blair et al 2016	victoria	fire	birds	no	2	0.262626	0.486266
Blair et al 2016	victoria	fire	birds	no	2	0.272727	0.498164
Blair et al 2016	victoria	fire	birds	no	2	0.282828	0.509444
Blair et al 2016	victoria	fire	birds	no	2	0.292929	0.520105
Blair et al 2016	victoria	fire	birds	no	2	0.30303	0.530766
Blair et al 2016	victoria	fire	birds	no	2	0.313131	0.541428
Blair et al 2016	victoria	fire	birds	no	2	0.323232	0.552089
Blair et al 2016	victoria	fire	birds	no	2	0.333333	0.56275
Blair et al 2016	victoria	fire	birds	no	2	0.343434	0.572448
Blair et al 2016	victoria	fire	birds	no	2	0.353535	0.582146
Blair et al 2016	victoria	fire	birds	no	2	0.363636	0.591844
Blair et al 2016	victoria	fire	birds	no	2	0.373737	0.601542
Blair et al 2016	victoria	fire	birds	no	2	0.383838	0.61124
Blair et al 2016	victoria	fire	birds	no	2	0.393939	0.620537
Blair et al 2016	victoria	fire	birds	no	2	0.40404	0.629433
Blair et al 2016	victoria	fire	birds	no	2	0.414141	0.638329
Blair et al 2016	victoria	fire	birds	no	2	0.424242	0.647226
Blair et al 2016	victoria	fire	birds	no	2	0.434343	0.656122
Blair et al 2016	victoria	fire	birds	no	2	0.444444	0.665018
Blair et al 2016	victoria	fire	birds	no	2	0.454545	0.67322
Blair et al 2016	victoria	fire	birds	no	2	0.464646	0.681422
Blair et al 2016	victoria	fire	birds	no	2	0.474747	0.689623
Blair et al 2016	victoria	fire	birds	no	2	0.484848	0.697825
Blair et al 2016	victoria	fire	birds	no	2	0.494949	0.706027
Blair et al 2016	victoria	fire	birds	no	2	0.505051	0.713921
Blair et al 2016	victoria	fire	birds	no	2	0.515152	0.721509
Blair et al 2016	victoria	fire	birds	no	2	0.525253	0.729096
Blair et al 2016	victoria	fire	birds	no	2	0.535354	0.736683
Blair et al 2016	victoria	fire	birds	no	2	0.545455	0.744271
Blair et al 2016	victoria	fire	birds	no	2	0.555556	0.751858
Blair et al 2016	victoria	fire	birds	no	2	0.565657	0.758896
Blair et al 2016	victoria	fire	birds	no	2	0.575758	0.765934
Blair et al 2016	victoria	fire	birds	no	2	0.585859	0.772972
Blair et al 2016	victoria	fire	birds	no	2	0.59596	0.780011
Blair et al 2016	victoria	fire	birds	no	2	0.606061	0.787049
Blair et al 2016	victoria	fire	birds	no	2	0.616162	0.793841
Blair et al 2016	victoria	fire	birds	no	2	0.626263	0.800387
Blair et al 2016	victoria	fire	birds	no	2	0.636364	0.806933
Blair et al 2016	victoria	fire	birds	no	2	0.646465	0.81348
Blair et al 2016	victoria	fire	birds	no	2	0.656566	0.820026
Blair et al 2016	victoria	fire	birds	no	2	0.666667	0.826572
Blair et al 2016	victoria	fire	birds	no	2	0.676768	0.832678
Blair et al 2016	victoria	fire	birds	no	2	0.686869	0.838783
Blair et al 2016	victoria	fire	birds	no	2	0.69697	0.844889
Blair et al 2016	victoria	fire	birds	no	2	0.707071	0.850995
Blair et al 2016	victoria	fire	birds	no	2	0.717172	0.8571
Blair et al 2016	victoria	fire	birds	no	2	0.727273	0.863009
Blair et al 2016	victoria	fire	birds	no	2	0.737374	0.868722
Blair et al 2016	victoria	fire	birds	no	2	0.747475	0.874434
Blair et al 2016	victoria	fire	birds	no	2	0.757576	0.880146
Blair et al 2016	victoria	fire	birds	no	2	0.767677	0.885859
Blair et al 2016	victoria	fire	birds	no	2	0.777778	0.891571
Blair et al 2016	victoria	fire	birds	no	2	0.787879	0.896933
Blair et al 2016	victoria	fire	birds	no	2	0.79798	0.902295
Blair et al 2016	victoria	fire	birds	no	2	0.808081	0.907657
Blair et al 2016	victoria	fire	birds	no	2	0.818182	0.913019
Blair et al 2016	victoria	fire	birds	no	2	0.828283	0.918381
Blair et al 2016	victoria	fire	birds	no	2	0.838384	0.923587
Blair et al 2016	victoria	fire	birds	no	2	0.848485	0.928637
Blair et al 2016	victoria	fire	birds	no	2	0.858586	0.933688
Blair et al 2016	victoria	fire	birds	no	2	0.868687	0.938738
Blair et al 2016	victoria	fire	birds	no	2	0.878788	0.943789
Blair et al 2016	victoria	fire	birds	no	2	0.888889	0.948839
Blair et al 2016	victoria	fire	birds	no	2	0.89899	0.953613
Blair et al 2016	victoria	fire	birds	no	2	0.909091	0.958387
Blair et al 2016	victoria	fire	birds	no	2	0.919192	0.963161
Blair et al 2016	victoria	fire	birds	no	2	0.929293	0.967935
Blair et al 2016	victoria	fire	birds	no	2	0.939394	0.972709
Blair et al 2016	victoria	fire	birds	no	2	0.949495	0.97736
Blair et al 2016	victoria	fire	birds	no	2	0.959596	0.981888
Blair et al 2016	victoria	fire	birds	no	2	0.969697	0.986416
Blair et al 2016	victoria	fire	birds	no	2	0.979798	0.990944
Blair et al 2016	victoria	fire	birds	no	2	0.989899	0.995472
Blair et al 2016	victoria	fire	birds	no	2	1	1
Blair et al 2016	victoria	fire	birds	no	1	0	0
Blair et al 2016	victoria	fire	birds	no	1	0.010101	0.0273101
Blair et al 2016	victoria	fire	birds	no	1	0.020202	0.0546203
Blair et al 2016	victoria	fire	birds	no	1	0.030303	0.0819304
Blair et al 2016	victoria	fire	birds	no	1	0.040404	0.109241
Blair et al 2016	victoria	fire	birds	no	1	0.0505051	0.136551
Blair et al 2016	victoria	fire	birds	no	1	0.0606061	0.160384
Blair et al 2016	victoria	fire	birds	no	1	0.0707071	0.18074
Blair et al 2016	victoria	fire	birds	no	1	0.0808081	0.201096
Blair et al 2016	victoria	fire	birds	no	1	0.0909091	0.221452
Blair et al 2016	victoria	fire	birds	no	1	0.10101	0.241808
Blair et al 2016	victoria	fire	birds	no	1	0.111111	0.262164
Blair et al 2016	victoria	fire	birds	no	1	0.121212	0.278058
Blair et al 2016	victoria	fire	birds	no	1	0.131313	0.293953
Blair et al 2016	victoria	fire	birds	no	1	0.141414	0.309847
Blair et al 2016	victoria	fire	birds	no	1	0.151515	0.325741
Blair et al 2016	victoria	fire	birds	no	1	0.161616	0.341635
Blair et al 2016	victoria	fire	birds	no	1	0.171717	0.356102
Blair et al 2016	victoria	fire	birds	no	1	0.181818	0.369142
Blair et al 2016	victoria	fire	birds	no	1	0.191919	0.382182
Blair et al 2016	victoria	fire	birds	no	1	0.20202	0.395222
Blair et al 2016	victoria	fire	birds	no	1	0.212121	0.408262
Blair et al 2016	victoria	fire	birds	no	1	0.222222	0.421302
Blair et al 2016	victoria	fire	birds	no	1	0.232323	0.432499
Blair et al 2016	victoria	fire	birds	no	1	0.242424	0.443695
Blair et al 2016	victoria	fire	birds	no	1	0.252525	0.454891
Blair et al 2016	victoria	fire	birds	no	1	0.262626	0.466088
Blair et al 2016	victoria	fire	birds	no	1	0.272727	0.477284
Blair et al 2016	victoria	fire	birds	no	1	0.282828	0.487868
Blair et al 2016	victoria	fire	birds	no	1	0.292929	0.497841
Blair et al 2016	victoria	fire	birds	no	1	0.30303	0.507814
Blair et al 2016	victoria	fire	birds	no	1	0.313131	0.517786
Blair et al 2016	victoria	fire	birds	no	1	0.323232	0.527759
Blair et al 2016	victoria	fire	birds	no	1	0.333333	0.537731
Blair et al 2016	victoria	fire	birds	no	1	0.343434	0.546853
Blair et al 2016	victoria	fire	birds	no	1	0.353535	0.555975
Blair et al 2016	victoria	fire	birds	no	1	0.363636	0.565097
Blair et al 2016	victoria	fire	birds	no	1	0.373737	0.574219
Blair et al 2016	victoria	fire	birds	no	1	0.383838	0.583341
Blair et al 2016	victoria	fire	birds	no	1	0.393939	0.59215
Blair et al 2016	victoria	fire	birds	no	1	0.40404	0.600644
Blair et al 2016	victoria	fire	birds	no	1	0.414141	0.609138
Blair et al 2016	victoria	fire	birds	no	1	0.424242	0.617633
Blair et al 2016	victoria	fire	birds	no	1	0.434343	0.626127
Blair et al 2016	victoria	fire	birds	no	1	0.444444	0.634622
Blair et al 2016	victoria	fire	birds	no	1	0.454545	0.642624
Blair et al 2016	victoria	fire	birds	no	1	0.464646	0.650626
Blair et al 2016	victoria	fire	birds	no	1	0.474747	0.658628
Blair et al 2016	victoria	fire	birds	no	1	0.484848	0.66663
Blair et al 2016	victoria	fire	birds	no	1	0.494949	0.674632
Blair et al 2016	victoria	fire	birds	no	1	0.505051	0.68243
Blair et al 2016	victoria	fire	birds	no	1	0.515152	0.690025
Blair et al 2016	victoria	fire	birds	no	1	0.525253	0.69762
Blair et al 2016	victoria	fire	birds	no	1	0.535354	0.705215
Blair et al 2016	victoria	fire	birds	no	1	0.545455	0.71281
Blair et al 2016	victoria	fire	birds	no	1	0.555556	0.720405
Blair et al 2016	victoria	fire	birds	no	1	0.565657	0.727651
Blair et al 2016	victoria	fire	birds	no	1	0.575758	0.734897
Blair et al 2016	victoria	fire	birds	no	1	0.585859	0.742143
Blair et al 2016	victoria	fire	birds	no	1	0.59596	0.749389
Blair et al 2016	victoria	fire	birds	no	1	0.606061	0.756635
Blair et al 2016	victoria	fire	birds	no	1	0.616162	0.763727
Blair et al 2016	victoria	fire	birds	no	1	0.626263	0.770667
Blair et al 2016	victoria	fire	birds	no	1	0.636364	0.777606
Blair et al 2016	victoria	fire	birds	no	1	0.646465	0.784545
Blair et al 2016	victoria	fire	birds	no	1	0.656566	0.791484
Blair et al 2016	victoria	fire	birds	no	1	0.666667	0.798423
Blair et al 2016	victoria	fire	birds	no	1	0.676768	0.805088
Blair et al 2016	victoria	fire	birds	no	1	0.686869	0.811753
Blair et al 2016	victoria	fire	birds	no	1	0.69697	0.818418
Blair et al 2016	victoria	fire	birds	no	1	0.707071	0.825082
Blair et al 2016	victoria	fire	birds	no	1	0.717172	0.831747
Blair et al 2016	victoria	fire	birds	no	1	0.727273	0.838288
Blair et al 2016	victoria	fire	birds	no	1	0.737374	0.844704
Blair et al 2016	victoria	fire	birds	no	1	0.747475	0.851121
Blair et al 2016	victoria	fire	birds	no	1	0.757576	0.857537
Blair et al 2016	victoria	fire	birds	no	1	0.767677	0.863954
Blair et al 2016	victoria	fire	birds	no	1	0.777778	0.87037
Blair et al 2016	victoria	fire	birds	no	1	0.787879	0.87656
Blair et al 2016	victoria	fire	birds	no	1	0.79798	0.882749
Blair et al 2016	victoria	fire	birds	no	1	0.808081	0.888938
Blair et al 2016	victoria	fire	birds	no	1	0.818182	0.895128
Blair et al 2016	victoria	fire	birds	no	1	0.828283	0.901317
Blair et al 2016	victoria	fire	birds	no	1	0.838384	0.907402
Blair et al 2016	victoria	fire	birds	no	1	0.848485	0.913382
Blair et al 2016	victoria	fire	birds	no	1	0.858586	0.919362
Blair et al 2016	victoria	fire	birds	no	1	0.868687	0.925343
Blair et al 2016	victoria	fire	birds	no	1	0.878788	0.931323
Blair et al 2016	victoria	fire	birds	no	1	0.888889	0.937303
Blair et al 2016	victoria	fire	birds	no	1	0.89899	0.943091
Blair et al 2016	victoria	fire	birds	no	1	0.909091	0.948879
Blair et al 2016	victoria	fire	birds	no	1	0.919192	0.954666
Blair et al 2016	victoria	fire	birds	no	1	0.929293	0.960454
Blair et al 2016	victoria	fire	birds	no	1	0.939394	0.966242
Blair et al 2016	victoria	fire	birds	no	1	0.949495	0.971942
Blair et al 2016	victoria	fire	birds	no	1	0.959596	0.977553
Blair et al 2016	victoria	fire	birds	no	1	0.969697	0.983165
Blair et al 2016	victoria	fire	birds	no	1	0.979798	0.988777
Blair et al 2016	victoria	fire	birds	no	1	0.989899	0.994388
Blair et al 2016	victoria	fire	birds	no	1	1	1
Zmihorski 2010	NE Poland	wind	birds	no	17	0	0
Zmihorski 2010	NE Poland	wind	birds	no	17	0.010101	0.0154486
Zmihorski 2010	NE Poland	wind	birds	no	17	0.020202	0.0308972
Zmihorski 2010	NE Poland	wind	birds	no	17	0.030303	0.0460415
Zmihorski 2010	NE Poland	wind	birds	no	17	0.040404	0.0607193
Zmihorski 2010	NE Poland	wind	birds	no	17	0.0505051	0.0753971
Zmihorski 2010	NE Poland	wind	birds	no	17	0.0606061	0.0895403
Zmihorski 2010	NE Poland	wind	birds	no	17	0.0707071	0.103541
Zmihorski 2010	NE Poland	wind	birds	no	17	0.0808081	0.117432
Zmihorski 2010	NE Poland	wind	birds	no	17	0.0909091	0.130839
Zmihorski 2010	NE Poland	wind	birds	no	17	0.10101	0.144245
Zmihorski 2010	NE Poland	wind	birds	no	17	0.111111	0.15735
Zmihorski 2010	NE Poland	wind	birds	no	17	0.121212	0.170235
Zmihorski 2010	NE Poland	wind	birds	no	17	0.131313	0.183121
Zmihorski 2010	NE Poland	wind	birds	no	17	0.141414	0.195562
Zmihorski 2010	NE Poland	wind	birds	no	17	0.151515	0.207991
Zmihorski 2010	NE Poland	wind	birds	no	17	0.161616	0.220272
Zmihorski 2010	NE Poland	wind	birds	no	17	0.171717	0.2323
Zmihorski 2010	NE Poland	wind	birds	no	17	0.181818	0.244329
Zmihorski 2010	NE Poland	wind	birds	no	17	0.191919	0.256089
Zmihorski 2010	NE Poland	wind	birds	no	17	0.20202	0.267767
Zmihorski 2010	NE Poland	wind	birds	no	17	0.212121	0.279395
Zmihorski 2010	NE Poland	wind	birds	no	17	0.222222	0.290763
Zmihorski 2010	NE Poland	wind	birds	no	17	0.232323	0.302132
Zmihorski 2010	NE Poland	wind	birds	no	17	0.242424	0.31335
Zmihorski 2010	NE Poland	wind	birds	no	17	0.252525	0.324446
Zmihorski 2010	NE Poland	wind	birds	no	17	0.262626	0.335542
Zmihorski 2010	NE Poland	wind	birds	no	17	0.272727	0.34641
Zmihorski 2010	NE Poland	wind	birds	no	17	0.282828	0.357266
Zmihorski 2010	NE Poland	wind	birds	no	17	0.292929	0.368048
Zmihorski 2010	NE Poland	wind	birds	no	17	0.30303	0.378689
Zmihorski 2010	NE Poland	wind	birds	no	17	0.313131	0.389331
Zmihorski 2010	NE Poland	wind	birds	no	17	0.323232	0.399831
Zmihorski 2010	NE Poland	wind	birds	no	17	0.333333	0.410281
Zmihorski 2010	NE Poland	wind	birds	no	17	0.343434	0.420708
Zmihorski 2010	NE Poland	wind	birds	no	17	0.353535	0.430986
Zmihorski 2010	NE Poland	wind	birds	no	17	0.363636	0.441263
Zmihorski 2010	NE Poland	wind	birds	no	17	0.373737	0.451459
Zmihorski 2010	NE Poland	wind	birds	no	17	0.383838	0.46158
Zmihorski 2010	NE Poland	wind	birds	no	17	0.393939	0.471701
Zmihorski 2010	NE Poland	wind	birds	no	17	0.40404	0.48169
Zmihorski 2010	NE Poland	wind	birds	no	17	0.414141	0.491667
Zmihorski 2010	NE Poland	wind	birds	no	17	0.424242	0.501603
Zmihorski 2010	NE Poland	wind	birds	no	17	0.434343	0.511448
Zmihorski 2010	NE Poland	wind	birds	no	17	0.444444	0.521292
Zmihorski 2010	NE Poland	wind	birds	no	17	0.454545	0.531049
Zmihorski 2010	NE Poland	wind	birds	no	17	0.464646	0.54077
Zmihorski 2010	NE Poland	wind	birds	no	17	0.474747	0.550478
Zmihorski 2010	NE Poland	wind	birds	no	17	0.484848	0.560082
Zmihorski 2010	NE Poland	wind	birds	no	17	0.494949	0.569685
Zmihorski 2010	NE Poland	wind	birds	no	17	0.505051	0.579233
Zmihorski 2010	NE Poland	wind	birds	no	17	0.515152	0.588725
Zmihorski 2010	NE Poland	wind	birds	no	17	0.525253	0.598217
Zmihorski 2010	NE Poland	wind	birds	no	17	0.535354	0.607612
Zmihorski 2010	NE Poland	wind	birds	no	17	0.545455	0.616997
Zmihorski 2010	NE Poland	wind	birds	no	17	0.555556	0.626351
Zmihorski 2010	NE Poland	wind	birds	no	17	0.565657	0.635631
Zmihorski 2010	NE Poland	wind	birds	no	17	0.575758	0.644912
Zmihorski 2010	NE Poland	wind	birds	no	17	0.585859	0.654122
Zmihorski 2010	NE Poland	wind	birds	no	17	0.59596	0.663301
Zmihorski 2010	NE Poland	wind	birds	no	17	0.606061	0.672472
Zmihorski 2010	NE Poland	wind	birds	no	17	0.616162	0.68155
Zmihorski 2010	NE Poland	wind	birds	no	17	0.626263	0.690629
Zmihorski 2010	NE Poland	wind	birds	no	17	0.636364	0.699661
Zmihorski 2010	NE Poland	wind	birds	no	17	0.646465	0.708641
Zmihorski 2010	NE Poland	wind	birds	no	17	0.656566	0.717621
Zmihorski 2010	NE Poland	wind	birds	no	17	0.666667	0.726516
Zmihorski 2010	NE Poland	wind	birds	no	17	0.676768	0.735398
Zmihorski 2010	NE Poland	wind	birds	no	17	0.686869	0.744254
Zmihorski 2010	NE Poland	wind	birds	no	17	0.69697	0.753039
Zmihorski 2010	NE Poland	wind	birds	no	17	0.707071	0.761824
Zmihorski 2010	NE Poland	wind	birds	no	17	0.717172	0.770546
Zmihorski 2010	NE Poland	wind	birds	no	17	0.727273	0.779234
Zmihorski 2010	NE Poland	wind	birds	no	17	0.737374	0.787917
Zmihorski 2010	NE Poland	wind	birds	no	17	0.747475	0.796509
Zmihorski 2010	NE Poland	wind	birds	no	17	0.757576	0.8051
Zmihorski 2010	NE Poland	wind	birds	no	17	0.767677	0.813649
Zmihorski 2010	NE Poland	wind	birds	no	17	0.777778	0.822144
Zmihorski 2010	NE Poland	wind	birds	no	17	0.787879	0.830639
Zmihorski 2010	NE Poland	wind	birds	no	17	0.79798	0.839053
Zmihorski 2010	NE Poland	wind	birds	no	17	0.808081	0.847452
Zmihorski 2010	NE Poland	wind	birds	no	17	0.818182	0.855828
Zmihorski 2010	NE Poland	wind	birds	no	17	0.828283	0.86413
Zmihorski 2010	NE Poland	wind	birds	no	17	0.838384	0.872433
Zmihorski 2010	NE Poland	wind	birds	no	17	0.848485	0.880674
Zmihorski 2010	NE Poland	wind	birds	no	17	0.858586	0.88888
Zmihorski 2010	NE Poland	wind	birds	no	17	0.868687	0.897084
Zmihorski 2010	NE Poland	wind	birds	no	17	0.878788	0.905194
Zmihorski 2010	NE Poland	wind	birds	no	17	0.888889	0.913303
Zmihorski 2010	NE Poland	wind	birds	no	17	0.89899	0.921373
Zmihorski 2010	NE Poland	wind	birds	no	17	0.909091	0.929386
Zmihorski 2010	NE Poland	wind	birds	no	17	0.919192	0.937399
Zmihorski 2010	NE Poland	wind	birds	no	17	0.929293	0.945334
Zmihorski 2010	NE Poland	wind	birds	no	17	0.939394	0.953251
Zmihorski 2010	NE Poland	wind	birds	no	17	0.949495	0.961148
Zmihorski 2010	NE Poland	wind	birds	no	17	0.959596	0.968968
Zmihorski 2010	NE Poland	wind	birds	no	17	0.969697	0.976789
Zmihorski 2010	NE Poland	wind	birds	no	17	0.979798	0.984551
Zmihorski 2010	NE Poland	wind	birds	no	17	0.989899	0.992276
Zmihorski 2010	NE Poland	wind	birds	no	17	1	1
Zmihorski 2010	NE Poland	wind	birds	no	11	0	0
Zmihorski 2010	NE Poland	wind	birds	no	11	0.010101	0.0151515
Zmihorski 2010	NE Poland	wind	birds	no	11	0.020202	0.030303
Zmihorski 2010	NE Poland	wind	birds	no	11	0.030303	0.0453109
Zmihorski 2010	NE Poland	wind	birds	no	11	0.040404	0.0600984
Zmihorski 2010	NE Poland	wind	birds	no	11	0.0505051	0.0748859
Zmihorski 2010	NE Poland	wind	birds	no	11	0.0606061	0.089392
Zmihorski 2010	NE Poland	wind	birds	no	11	0.0707071	0.103823
Zmihorski 2010	NE Poland	wind	birds	no	11	0.0808081	0.11819
Zmihorski 2010	NE Poland	wind	birds	no	11	0.0909091	0.132272
Zmihorski 2010	NE Poland	wind	birds	no	11	0.10101	0.146354
Zmihorski 2010	NE Poland	wind	birds	no	11	0.111111	0.160239
Zmihorski 2010	NE Poland	wind	birds	no	11	0.121212	0.17398
Zmihorski 2010	NE Poland	wind	birds	no	11	0.131313	0.187721
Zmihorski 2010	NE Poland	wind	birds	no	11	0.141414	0.201137
Zmihorski 2010	NE Poland	wind	birds	no	11	0.151515	0.214545
Zmihorski 2010	NE Poland	wind	birds	no	11	0.161616	0.227832
Zmihorski 2010	NE Poland	wind	birds	no	11	0.171717	0.240913
Zmihorski 2010	NE Poland	wind	birds	no	11	0.181818	0.253994
Zmihorski 2010	NE Poland	wind	birds	no	11	0.191919	0.266833
Zmihorski 2010	NE Poland	wind	birds	no	11	0.20202	0.279595
Zmihorski 2010	NE Poland	wind	birds	no	11	0.212121	0.292309
Zmihorski 2010	NE Poland	wind	birds	no	11	0.222222	0.304761
Zmihorski 2010	NE Poland	wind	birds	no	11	0.232323	0.317213
Zmihorski 2010	NE Poland	wind	birds	no	11	0.242424	0.329497
Zmihorski 2010	NE Poland	wind	birds	no	11	0.252525	0.341645
Zmihorski 2010	NE Poland	wind	birds	no	11	0.262626	0.353794
Zmihorski 2010	NE Poland	wind	birds	no	11	0.272727	0.365662
Zmihorski 2010	NE Poland	wind	birds	no	11	0.282828	0.377515
Zmihorski 2010	NE Poland	wind	birds	no	11	0.292929	0.389269
Zmihorski 2010	NE Poland	wind	birds	no	11	0.30303	0.400834
Zmihorski 2010	NE Poland	wind	birds	no	11	0.313131	0.412398
Zmihorski 2010	NE Poland	wind	birds	no	11	0.323232	0.423756
Zmihorski 2010	NE Poland	wind	birds	no	11	0.333333	0.43504
Zmihorski 2010	NE Poland	wind	birds	no	11	0.343434	0.446288
Zmihorski 2010	NE Poland	wind	birds	no	11	0.353535	0.457299
Zmihorski 2010	NE Poland	wind	birds	no	11	0.363636	0.46831
Zmihorski 2010	NE Poland	wind	birds	no	11	0.373737	0.479182
Zmihorski 2010	NE Poland	wind	birds	no	11	0.383838	0.489927
Zmihorski 2010	NE Poland	wind	birds	no	11	0.393939	0.500673
Zmihorski 2010	NE Poland	wind	birds	no	11	0.40404	0.511181
Zmihorski 2010	NE Poland	wind	birds	no	11	0.414141	0.521669
Zmihorski 2010	NE Poland	wind	birds	no	11	0.424242	0.532078
Zmihorski 2010	NE Poland	wind	birds	no	11	0.434343	0.542315
Zmihorski 2010	NE Poland	wind	birds	no	11	0.444444	0.552553
Zmihorski 2010	NE Poland	wind	birds	no	11	0.454545	0.562618
Zmihorski 2010	NE Poland	wind	birds	no	11	0.464646	0.572612
Zmihorski 2010	NE Poland	wind	birds	no	11	0.474747	0.582583
Zmihorski 2010	NE Poland	wind	birds	no	11	0.484848	0.592342
Zmihorski 2010	NE Poland	wind	birds	no	11	0.494949	0.602102
Zmihorski 2010	NE Poland	wind	birds	no	11	0.505051	0.611748
Zmihorski 2010	NE Poland	wind	birds	no	11	0.515152	0.62128
Zmihorski 2010	NE Poland	wind	birds	no	11	0.525253	0.630813
Zmihorski 2010	NE Poland	wind	birds	no	11	0.535354	0.640148
Zmihorski 2010	NE Poland	wind	birds	no	11	0.545455	0.64946
Zmihorski 2010	NE Poland	wind	birds	no	11	0.555556	0.658711
Zmihorski 2010	NE Poland	wind	birds	no	11	0.565657	0.667811
Zmihorski 2010	NE Poland	wind	birds	no	11	0.575758	0.676911
Zmihorski 2010	NE Poland	wind	birds	no	11	0.585859	0.685871
Zmihorski 2010	NE Poland	wind	birds	no	11	0.59596	0.694767
Zmihorski 2010	NE Poland	wind	birds	no	11	0.606061	0.703646
Zmihorski 2010	NE Poland	wind	birds	no	11	0.616162	0.712344
Zmihorski 2010	NE Poland	wind	birds	no	11	0.626263	0.721042
Zmihorski 2010	NE Poland	wind	birds	no	11	0.636364	0.729651
Zmihorski 2010	NE Poland	wind	birds	no	11	0.646465	0.738159
Zmihorski 2010	NE Poland	wind	birds	no	11	0.656566	0.746668
Zmihorski 2010	NE Poland	wind	birds	no	11	0.666667	0.755018
Zmihorski 2010	NE Poland	wind	birds	no	11	0.676768	0.763345
Zmihorski 2010	NE Poland	wind	birds	no	11	0.686869	0.771625
Zmihorski 2010	NE Poland	wind	birds	no	11	0.69697	0.779777
Zmihorski 2010	NE Poland	wind	birds	no	11	0.707071	0.787929
Zmihorski 2010	NE Poland	wind	birds	no	11	0.717172	0.795972
Zmihorski 2010	NE Poland	wind	birds	no	11	0.727273	0.803957
Zmihorski 2010	NE Poland	wind	birds	no	11	0.737374	0.811934
Zmihorski 2010	NE Poland	wind	birds	no	11	0.747475	0.81976
Zmihorski 2010	NE Poland	wind	birds	no	11	0.757576	0.827586
Zmihorski 2010	NE Poland	wind	birds	no	11	0.767677	0.835344
Zmihorski 2010	NE Poland	wind	birds	no	11	0.777778	0.843018
Zmihorski 2010	NE Poland	wind	birds	no	11	0.787879	0.850693
Zmihorski 2010	NE Poland	wind	birds	no	11	0.79798	0.858246
Zmihorski 2010	NE Poland	wind	birds	no	11	0.808081	0.865776
Zmihorski 2010	NE Poland	wind	birds	no	11	0.818182	0.873274
Zmihorski 2010	NE Poland	wind	birds	no	11	0.828283	0.880668
Zmihorski 2010	NE Poland	wind	birds	no	11	0.838384	0.888062
Zmihorski 2010	NE Poland	wind	birds	no	11	0.848485	0.895374
Zmihorski 2010	NE Poland	wind	birds	no	11	0.858586	0.902639
Zmihorski 2010	NE Poland	wind	birds	no	11	0.868687	0.9099
Zmihorski 2010	NE Poland	wind	birds	no	11	0.878788	0.917044
Zmihorski 2010	NE Poland	wind	birds	no	11	0.888889	0.924187
Zmihorski 2010	NE Poland	wind	birds	no	11	0.89899	0.931283
Zmihorski 2010	NE Poland	wind	birds	no	11	0.909091	0.938313
Zmihorski 2010	NE Poland	wind	birds	no	11	0.919192	0.945342
Zmihorski 2010	NE Poland	wind	birds	no	11	0.929293	0.952286
Zmihorski 2010	NE Poland	wind	birds	no	11	0.939394	0.959209
Zmihorski 2010	NE Poland	wind	birds	no	11	0.949495	0.966112
Zmihorski 2010	NE Poland	wind	birds	no	11	0.959596	0.972937
Zmihorski 2010	NE Poland	wind	birds	no	11	0.969697	0.979762
Zmihorski 2010	NE Poland	wind	birds	no	11	0.979798	0.986532
Zmihorski 2010	NE Poland	wind	birds	no	11	0.989899	0.993266
Zmihorski 2010	NE Poland	wind	birds	no	11	1	1
Zmihorski 2010	NE Poland	wind	birds	no	9	0	0
Zmihorski 2010	NE Poland	wind	birds	no	9	0.010101	0.0272727
Zmihorski 2010	NE Poland	wind	birds	no	9	0.020202	0.0545455
Zmihorski 2010	NE Poland	wind	birds	no	9	0.030303	0.0787174
Zmihorski 2010	NE Poland	wind	birds	no	9	0.040404	0.101856
Zmihorski 2010	NE Poland	wind	birds	no	9	0.0505051	0.123454
Zmihorski 2010	NE Poland	wind	birds	no	9	0.0606061	0.143512
Zmihorski 2010	NE Poland	wind	birds	no	9	0.0707071	0.162993
Zmihorski 2010	NE Poland	wind	birds	no	9	0.0808081	0.180746
Zmihorski 2010	NE Poland	wind	birds	no	9	0.0909091	0.198499
Zmihorski 2010	NE Poland	wind	birds	no	9	0.10101	0.214516
Zmihorski 2010	NE Poland	wind	birds	no	9	0.111111	0.230534
Zmihorski 2010	NE Poland	wind	birds	no	9	0.121212	0.245561
Zmihorski 2010	NE Poland	wind	birds	no	9	0.131313	0.260259
Zmihorski 2010	NE Poland	wind	birds	no	9	0.141414	0.274448
Zmihorski 2010	NE Poland	wind	birds	no	9	0.151515	0.288128
Zmihorski 2010	NE Poland	wind	birds	no	9	0.161616	0.30161
Zmihorski 2010	NE Poland	wind	birds	no	9	0.171717	0.314494
Zmihorski 2010	NE Poland	wind	birds	no	9	0.181818	0.327379
Zmihorski 2010	NE Poland	wind	birds	no	9	0.191919	0.339627
Zmihorski 2010	NE Poland	wind	birds	no	9	0.20202	0.351875
Zmihorski 2010	NE Poland	wind	birds	no	9	0.212121	0.363734
Zmihorski 2010	NE Poland	wind	birds	no	9	0.222222	0.375463
Zmihorski 2010	NE Poland	wind	birds	no	9	0.232323	0.386975
Zmihorski 2010	NE Poland	wind	birds	no	9	0.242424	0.39827
Zmihorski 2010	NE Poland	wind	birds	no	9	0.252525	0.409472
Zmihorski 2010	NE Poland	wind	birds	no	9	0.262626	0.420396
Zmihorski 2010	NE Poland	wind	birds	no	9	0.272727	0.43132
Zmihorski 2010	NE Poland	wind	birds	no	9	0.282828	0.441919
Zmihorski 2010	NE Poland	wind	birds	no	9	0.292929	0.452518
Zmihorski 2010	NE Poland	wind	birds	no	9	0.30303	0.462901
Zmihorski 2010	NE Poland	wind	birds	no	9	0.313131	0.47321
Zmihorski 2010	NE Poland	wind	birds	no	9	0.323232	0.483389
Zmihorski 2010	NE Poland	wind	birds	no	9	0.333333	0.493436
Zmihorski 2010	NE Poland	wind	birds	no	9	0.343434	0.503423
Zmihorski 2010	NE Poland	wind	birds	no	9	0.353535	0.513229
Zmihorski 2010	NE Poland	wind	birds	no	9	0.363636	0.523035
Zmihorski 2010	NE Poland	wind	birds	no	9	0.373737	0.532617
Zmihorski 2010	NE Poland	wind	birds	no	9	0.383838	0.542199
Zmihorski 2010	NE Poland	wind	birds	no	9	0.393939	0.551623
Zmihorski 2010	NE Poland	wind	birds	no	9	0.40404	0.560994
Zmihorski 2010	NE Poland	wind	birds	no	9	0.414141	0.570266
Zmihorski 2010	NE Poland	wind	birds	no	9	0.424242	0.579438
Zmihorski 2010	NE Poland	wind	birds	no	9	0.434343	0.588564
Zmihorski 2010	NE Poland	wind	birds	no	9	0.444444	0.597548
Zmihorski 2010	NE Poland	wind	birds	no	9	0.454545	0.606532
Zmihorski 2010	NE Poland	wind	birds	no	9	0.464646	0.615337
Zmihorski 2010	NE Poland	wind	birds	no	9	0.474747	0.624142
Zmihorski 2010	NE Poland	wind	birds	no	9	0.484848	0.632819
Zmihorski 2010	NE Poland	wind	birds	no	9	0.494949	0.641453
Zmihorski 2010	NE Poland	wind	birds	no	9	0.505051	0.650005
Zmihorski 2010	NE Poland	wind	birds	no	9	0.515152	0.658475
Zmihorski 2010	NE Poland	wind	birds	no	9	0.525253	0.666906
Zmihorski 2010	NE Poland	wind	birds	no	9	0.535354	0.67522
Zmihorski 2010	NE Poland	wind	birds	no	9	0.545455	0.683533
Zmihorski 2010	NE Poland	wind	birds	no	9	0.555556	0.691697
Zmihorski 2010	NE Poland	wind	birds	no	9	0.565657	0.69986
Zmihorski 2010	NE Poland	wind	birds	no	9	0.575758	0.707916
Zmihorski 2010	NE Poland	wind	birds	no	9	0.585859	0.715935
Zmihorski 2010	NE Poland	wind	birds	no	9	0.59596	0.723885
Zmihorski 2010	NE Poland	wind	birds	no	9	0.606061	0.731765
Zmihorski 2010	NE Poland	wind	birds	no	9	0.616162	0.739613
Zmihorski 2010	NE Poland	wind	birds	no	9	0.626263	0.74736
Zmihorski 2010	NE Poland	wind	birds	no	9	0.636364	0.755107
Zmihorski 2010	NE Poland	wind	birds	no	9	0.646465	0.762727
Zmihorski 2010	NE Poland	wind	birds	no	9	0.656566	0.770346
Zmihorski 2010	NE Poland	wind	birds	no	9	0.666667	0.777872
Zmihorski 2010	NE Poland	wind	birds	no	9	0.676768	0.785367
Zmihorski 2010	NE Poland	wind	birds	no	9	0.686869	0.792803
Zmihorski 2010	NE Poland	wind	birds	no	9	0.69697	0.800178
Zmihorski 2010	NE Poland	wind	birds	no	9	0.707071	0.807525
Zmihorski 2010	NE Poland	wind	birds	no	9	0.717172	0.814785
Zmihorski 2010	NE Poland	wind	birds	no	9	0.727273	0.822046
Zmihorski 2010	NE Poland	wind	birds	no	9	0.737374	0.829194
Zmihorski 2010	NE Poland	wind	birds	no	9	0.747475	0.836342
Zmihorski 2010	NE Poland	wind	birds	no	9	0.757576	0.843409
Zmihorski 2010	NE Poland	wind	birds	no	9	0.767677	0.850448
Zmihorski 2010	NE Poland	wind	birds	no	9	0.777778	0.857435
Zmihorski 2010	NE Poland	wind	birds	no	9	0.787879	0.864369
Zmihorski 2010	NE Poland	wind	birds	no	9	0.79798	0.871277
Zmihorski 2010	NE Poland	wind	birds	no	9	0.808081	0.878107
Zmihorski 2010	NE Poland	wind	birds	no	9	0.818182	0.884938
Zmihorski 2010	NE Poland	wind	birds	no	9	0.828283	0.891668
Zmihorski 2010	NE Poland	wind	birds	no	9	0.838384	0.898397
Zmihorski 2010	NE Poland	wind	birds	no	9	0.848485	0.905053
Zmihorski 2010	NE Poland	wind	birds	no	9	0.858586	0.911684
Zmihorski 2010	NE Poland	wind	birds	no	9	0.868687	0.918266
Zmihorski 2010	NE Poland	wind	birds	no	9	0.878788	0.9248
Zmihorski 2010	NE Poland	wind	birds	no	9	0.888889	0.93131
Zmihorski 2010	NE Poland	wind	birds	no	9	0.89899	0.937748
Zmihorski 2010	NE Poland	wind	birds	no	9	0.909091	0.944185
Zmihorski 2010	NE Poland	wind	birds	no	9	0.919192	0.950528
Zmihorski 2010	NE Poland	wind	birds	no	9	0.929293	0.956871
Zmihorski 2010	NE Poland	wind	birds	no	9	0.939394	0.963143
Zmihorski 2010	NE Poland	wind	birds	no	9	0.949495	0.969392
Zmihorski 2010	NE Poland	wind	birds	no	9	0.959596	0.975593
Zmihorski 2010	NE Poland	wind	birds	no	9	0.969697	0.981748
Zmihorski 2010	NE Poland	wind	birds	no	9	0.979798	0.987879
Zmihorski 2010	NE Poland	wind	birds	no	9	0.989899	0.993939
Zmihorski 2010	NE Poland	wind	birds	no	9	1	1
Zmihorski 2010	NE Poland	wind	birds	no	5	0	0
Zmihorski 2010	NE Poland	wind	birds	no	5	0.010101	0.0185185
Zmihorski 2010	NE Poland	wind	birds	no	5	0.020202	0.037037
Zmihorski 2010	NE Poland	wind	birds	no	5	0.030303	0.0549715
Zmihorski 2010	NE Poland	wind	birds	no	5	0.040404	0.0728938
Zmihorski 2010	NE Poland	wind	birds	no	5	0.0505051	0.0902678
Zmihorski 2010	NE Poland	wind	birds	no	5	0.0606061	0.107618
Zmihorski 2010	NE Poland	wind	birds	no	5	0.0707071	0.124455
Zmihorski 2010	NE Poland	wind	birds	no	5	0.0808081	0.141257
Zmihorski 2010	NE Poland	wind	birds	no	5	0.0909091	0.157578
Zmihorski 2010	NE Poland	wind	birds	no	5	0.10101	0.173855
Zmihorski 2010	NE Poland	wind	birds	no	5	0.111111	0.18968
Zmihorski 2010	NE Poland	wind	birds	no	5	0.121212	0.205454
Zmihorski 2010	NE Poland	wind	birds	no	5	0.131313	0.220805
Zmihorski 2010	NE Poland	wind	birds	no	5	0.141414	0.236096
Zmihorski 2010	NE Poland	wind	birds	no	5	0.151515	0.250991
Zmihorski 2010	NE Poland	wind	birds	no	5	0.161616	0.26582
Zmihorski 2010	NE Poland	wind	birds	no	5	0.171717	0.280277
Zmihorski 2010	NE Poland	wind	birds	no	5	0.181818	0.294662
Zmihorski 2010	NE Poland	wind	birds	no	5	0.191919	0.3087
Zmihorski 2010	NE Poland	wind	birds	no	5	0.20202	0.32266
Zmihorski 2010	NE Poland	wind	birds	no	5	0.212121	0.336295
Zmihorski 2010	NE Poland	wind	birds	no	5	0.222222	0.349847
Zmihorski 2010	NE Poland	wind	birds	no	5	0.232323	0.363096
Zmihorski 2010	NE Poland	wind	birds	no	5	0.242424	0.376257
Zmihorski 2010	NE Poland	wind	birds	no	5	0.252525	0.389134
Zmihorski 2010	NE Poland	wind	birds	no	5	0.262626	0.40192
Zmihorski 2010	NE Poland	wind	birds	no	5	0.272727	0.414441
Zmihorski 2010	NE Poland	wind	birds	no	5	0.282828	0.426866
Zmihorski 2010	NE Poland	wind	birds	no	5	0.292929	0.439044
Zmihorski 2010	NE Poland	wind	birds	no	5	0.30303	0.451124
Zmihorski 2010	NE Poland	wind	birds	no	5	0.313131	0.462972
Zmihorski 2010	NE Poland	wind	birds	no	5	0.323232	0.47472
Zmihorski 2010	NE Poland	wind	birds	no	5	0.333333	0.486252
Zmihorski 2010	NE Poland	wind	birds	no	5	0.343434	0.49768
Zmihorski 2010	NE Poland	wind	birds	no	5	0.353535	0.508908
Zmihorski 2010	NE Poland	wind	birds	no	5	0.363636	0.520029
Zmihorski 2010	NE Poland	wind	birds	no	5	0.373737	0.530963
Zmihorski 2010	NE Poland	wind	birds	no	5	0.383838	0.541789
Zmihorski 2010	NE Poland	wind	birds	no	5	0.393939	0.552441
Zmihorski 2010	NE Poland	wind	birds	no	5	0.40404	0.562982
Zmihorski 2010	NE Poland	wind	birds	no	5	0.414141	0.573362
Zmihorski 2010	NE Poland	wind	birds	no	5	0.424242	0.58363
Zmihorski 2010	NE Poland	wind	birds	no	5	0.434343	0.593747
Zmihorski 2010	NE Poland	wind	birds	no	5	0.444444	0.60375
Zmihorski 2010	NE Poland	wind	birds	no	5	0.454545	0.613614
Zmihorski 2010	NE Poland	wind	birds	no	5	0.464646	0.623363
Zmihorski 2010	NE Poland	wind	birds	no	5	0.474747	0.632981
Zmihorski 2010	NE Poland	wind	birds	no	5	0.484848	0.642484
Zmihorski 2010	NE Poland	wind	birds	no	5	0.494949	0.651866
Zmihorski 2010	NE Poland	wind	birds	no	5	0.505051	0.661131
Zmihorski 2010	NE Poland	wind	birds	no	5	0.515152	0.670284
Zmihorski 2010	NE Poland	wind	birds	no	5	0.525253	0.679319
Zmihorski 2010	NE Poland	wind	birds	no	5	0.535354	0.68825
Zmihorski 2010	NE Poland	wind	birds	no	5	0.545455	0.697062
Zmihorski 2010	NE Poland	wind	birds	no	5	0.555556	0.705777
Zmihorski 2010	NE Poland	wind	birds	no	5	0.565657	0.714373
Zmihorski 2010	NE Poland	wind	birds	no	5	0.575758	0.72288
Zmihorski 2010	NE Poland	wind	birds	no	5	0.585859	0.731266
Zmihorski 2010	NE Poland	wind	birds	no	5	0.59596	0.73957
Zmihorski 2010	NE Poland	wind	birds	no	5	0.606061	0.747752
Zmihorski 2010	NE Poland	wind	birds	no	5	0.616162	0.755858
Zmihorski 2010	NE Poland	wind	birds	no	5	0.626263	0.763843
Zmihorski 2010	NE Poland	wind	birds	no	5	0.636364	0.771756
Zmihorski 2010	NE Poland	wind	birds	no	5	0.646465	0.779547
Zmihorski 2010	NE Poland	wind	birds	no	5	0.656566	0.787274
Zmihorski 2010	NE Poland	wind	birds	no	5	0.666667	0.794877
Zmihorski 2010	NE Poland	wind	birds	no	5	0.676768	0.80242
Zmihorski 2010	NE Poland	wind	birds	no	5	0.686869	0.809839
Zmihorski 2010	NE Poland	wind	birds	no	5	0.69697	0.817204
Zmihorski 2010	NE Poland	wind	birds	no	5	0.707071	0.824444
Zmihorski 2010	NE Poland	wind	birds	no	5	0.717172	0.831634
Zmihorski 2010	NE Poland	wind	birds	no	5	0.727273	0.838698
Zmihorski 2010	NE Poland	wind	birds	no	5	0.737374	0.845717
Zmihorski 2010	NE Poland	wind	birds	no	5	0.747475	0.852609
Zmihorski 2010	NE Poland	wind	birds	no	5	0.757576	0.859461
Zmihorski 2010	NE Poland	wind	birds	no	5	0.767677	0.866185
Zmihorski 2010	NE Poland	wind	birds	no	5	0.777778	0.872871
Zmihorski 2010	NE Poland	wind	birds	no	5	0.787879	0.87943
Zmihorski 2010	NE Poland	wind	birds	no	5	0.79798	0.885956
Zmihorski 2010	NE Poland	wind	birds	no	5	0.808081	0.892352
Zmihorski 2010	NE Poland	wind	birds	no	5	0.818182	0.898719
Zmihorski 2010	NE Poland	wind	birds	no	5	0.828283	0.904956
Zmihorski 2010	NE Poland	wind	birds	no	5	0.838384	0.911168
Zmihorski 2010	NE Poland	wind	birds	no	5	0.848485	0.917248
Zmihorski 2010	NE Poland	wind	birds	no	5	0.858586	0.923306
Zmihorski 2010	NE Poland	wind	birds	no	5	0.868687	0.929233
Zmihorski 2010	NE Poland	wind	birds	no	5	0.878788	0.93514
Zmihorski 2010	NE Poland	wind	birds	no	5	0.888889	0.940915
Zmihorski 2010	NE Poland	wind	birds	no	5	0.89899	0.946674
Zmihorski 2010	NE Poland	wind	birds	no	5	0.909091	0.952299
Zmihorski 2010	NE Poland	wind	birds	no	5	0.919192	0.957912
Zmihorski 2010	NE Poland	wind	birds	no	5	0.929293	0.96339
Zmihorski 2010	NE Poland	wind	birds	no	5	0.939394	0.968859
Zmihorski 2010	NE Poland	wind	birds	no	5	0.949495	0.974193
Zmihorski 2010	NE Poland	wind	birds	no	5	0.959596	0.97952
Zmihorski 2010	NE Poland	wind	birds	no	5	0.969697	0.984711
Zmihorski 2010	NE Poland	wind	birds	no	5	0.979798	0.989899
Zmihorski 2010	NE Poland	wind	birds	no	5	0.989899	0.994949
Zmihorski 2010	NE Poland	wind	birds	no	5	1	1
Zmihorski et al 2019	Sweden	fire	forest birds	no	4	0	0
Zmihorski et al 2019	Sweden	fire	forest birds	no	4	0.010101	0.0156566
Zmihorski et al 2019	Sweden	fire	forest birds	no	4	0.020202	0.0313131
Zmihorski et al 2019	Sweden	fire	forest birds	no	4	0.030303	0.0469238
Zmihorski et al 2019	Sweden	fire	forest birds	no	4	0.040404	0.06206
Zmihorski et al 2019	Sweden	fire	forest birds	no	4	0.0505051	0.0771962
Zmihorski et al 2019	Sweden	fire	forest birds	no	4	0.0606061	0.0922446
Zmihorski et al 2019	Sweden	fire	forest birds	no	4	0.0707071	0.106883
Zmihorski et al 2019	Sweden	fire	forest birds	no	4	0.0808081	0.121522
Zmihorski et al 2019	Sweden	fire	forest birds	no	4	0.0909091	0.136035
Zmihorski et al 2019	Sweden	fire	forest birds	no	4	0.10101	0.150199
Zmihorski et al 2019	Sweden	fire	forest birds	no	4	0.111111	0.164363
Zmihorski et al 2019	Sweden	fire	forest birds	no	4	0.121212	0.178366
Zmihorski et al 2019	Sweden	fire	forest birds	no	4	0.131313	0.192076
Zmihorski et al 2019	Sweden	fire	forest birds	no	4	0.141414	0.205786
Zmihorski et al 2019	Sweden	fire	forest birds	no	4	0.151515	0.219305
Zmihorski et al 2019	Sweden	fire	forest birds	no	4	0.161616	0.232582
Zmihorski et al 2019	Sweden	fire	forest birds	no	4	0.171717	0.245859
Zmihorski et al 2019	Sweden	fire	forest birds	no	4	0.181818	0.258917
Zmihorski et al 2019	Sweden	fire	forest birds	no	4	0.191919	0.271781
Zmihorski et al 2019	Sweden	fire	forest birds	no	4	0.20202	0.284645
Zmihorski et al 2019	Sweden	fire	forest birds	no	4	0.212121	0.297266
Zmihorski et al 2019	Sweden	fire	forest birds	no	4	0.222222	0.309736
Zmihorski et al 2019	Sweden	fire	forest birds	no	4	0.232323	0.322206
Zmihorski et al 2019	Sweden	fire	forest birds	no	4	0.242424	0.334412
Zmihorski et al 2019	Sweden	fire	forest birds	no	4	0.252525	0.346507
Zmihorski et al 2019	Sweden	fire	forest birds	no	4	0.262626	0.358602
Zmihorski et al 2019	Sweden	fire	forest birds	no	4	0.272727	0.370413
Zmihorski et al 2019	Sweden	fire	forest birds	no	4	0.282828	0.382151
Zmihorski et al 2019	Sweden	fire	forest birds	no	4	0.292929	0.393888
Zmihorski et al 2019	Sweden	fire	forest birds	no	4	0.30303	0.405325
Zmihorski et al 2019	Sweden	fire	forest birds	no	4	0.313131	0.416723
Zmihorski et al 2019	Sweden	fire	forest birds	no	4	0.323232	0.42812
Zmihorski et al 2019	Sweden	fire	forest birds	no	4	0.333333	0.439203
Zmihorski et al 2019	Sweden	fire	forest birds	no	4	0.343434	0.450276
Zmihorski et al 2019	Sweden	fire	forest birds	no	4	0.353535	0.461331
Zmihorski et al 2019	Sweden	fire	forest birds	no	4	0.363636	0.472095
Zmihorski et al 2019	Sweden	fire	forest birds	no	4	0.373737	0.48286
Zmihorski et al 2019	Sweden	fire	forest birds	no	4	0.383838	0.493581
Zmihorski et al 2019	Sweden	fire	forest birds	no	4	0.393939	0.504052
Zmihorski et al 2019	Sweden	fire	forest birds	no	4	0.40404	0.514523
Zmihorski et al 2019	Sweden	fire	forest birds	no	4	0.414141	0.524928
Zmihorski et al 2019	Sweden	fire	forest birds	no	4	0.424242	0.535119
Zmihorski et al 2019	Sweden	fire	forest birds	no	4	0.434343	0.54531
Zmihorski et al 2019	Sweden	fire	forest birds	no	4	0.444444	0.555415
Zmihorski et al 2019	Sweden	fire	forest birds	no	4	0.454545	0.565339
Zmihorski et al 2019	Sweden	fire	forest birds	no	4	0.464646	0.575264
Zmihorski et al 2019	Sweden	fire	forest birds	no	4	0.474747	0.585084
Zmihorski et al 2019	Sweden	fire	forest birds	no	4	0.484848	0.594755
Zmihorski et al 2019	Sweden	fire	forest birds	no	4	0.494949	0.604426
Zmihorski et al 2019	Sweden	fire	forest birds	no	4	0.505051	0.613977
Zmihorski et al 2019	Sweden	fire	forest birds	no	4	0.515152	0.623406
Zmihorski et al 2019	Sweden	fire	forest birds	no	4	0.525253	0.632835
Zmihorski et al 2019	Sweden	fire	forest birds	no	4	0.535354	0.642128
Zmihorski et al 2019	Sweden	fire	forest birds	no	4	0.545455	0.651326
Zmihorski et al 2019	Sweden	fire	forest birds	no	4	0.555556	0.660525
Zmihorski et al 2019	Sweden	fire	forest birds	no	4	0.565657	0.669574
Zmihorski et al 2019	Sweden	fire	forest birds	no	4	0.575758	0.678552
Zmihorski et al 2019	Sweden	fire	forest birds	no	4	0.585859	0.687529
Zmihorski et al 2019	Sweden	fire	forest birds	no	4	0.59596	0.696346
Zmihorski et al 2019	Sweden	fire	forest birds	no	4	0.606061	0.705113
Zmihorski et al 2019	Sweden	fire	forest birds	no	4	0.616162	0.71388
Zmihorski et al 2019	Sweden	fire	forest birds	no	4	0.626263	0.722475
Zmihorski et al 2019	Sweden	fire	forest birds	no	4	0.636364	0.73104
Zmihorski et al 2019	Sweden	fire	forest birds	no	4	0.646465	0.739605
Zmihorski et al 2019	Sweden	fire	forest birds	no	4	0.656566	0.747988
Zmihorski et al 2019	Sweden	fire	forest birds	no	4	0.666667	0.756359
Zmihorski et al 2019	Sweden	fire	forest birds	no	4	0.676768	0.764725
Zmihorski et al 2019	Sweden	fire	forest birds	no	4	0.686869	0.77291
Zmihorski et al 2019	Sweden	fire	forest birds	no	4	0.69697	0.781095
Zmihorski et al 2019	Sweden	fire	forest birds	no	4	0.707071	0.789259
Zmihorski et al 2019	Sweden	fire	forest birds	no	4	0.717172	0.797264
Zmihorski et al 2019	Sweden	fire	forest birds	no	4	0.727273	0.80527
Zmihorski et al 2019	Sweden	fire	forest birds	no	4	0.737374	0.813239
Zmihorski et al 2019	Sweden	fire	forest birds	no	4	0.747475	0.821071
Zmihorski et al 2019	Sweden	fire	forest birds	no	4	0.757576	0.828902
Zmihorski et al 2019	Sweden	fire	forest birds	no	4	0.767677	0.836684
Zmihorski et al 2019	Sweden	fire	forest birds	no	4	0.777778	0.844347
Zmihorski et al 2019	Sweden	fire	forest birds	no	4	0.787879	0.85201
Zmihorski et al 2019	Sweden	fire	forest birds	no	4	0.79798	0.85961
Zmihorski et al 2019	Sweden	fire	forest birds	no	4	0.808081	0.867109
Zmihorski et al 2019	Sweden	fire	forest birds	no	4	0.818182	0.874607
Zmihorski et al 2019	Sweden	fire	forest birds	no	4	0.828283	0.882031
Zmihorski et al 2019	Sweden	fire	forest birds	no	4	0.838384	0.889369
Zmihorski et al 2019	Sweden	fire	forest birds	no	4	0.848485	0.896707
Zmihorski et al 2019	Sweden	fire	forest birds	no	4	0.858586	0.903957
Zmihorski et al 2019	Sweden	fire	forest birds	no	4	0.868687	0.911138
Zmihorski et al 2019	Sweden	fire	forest birds	no	4	0.878788	0.918319
Zmihorski et al 2019	Sweden	fire	forest birds	no	4	0.888889	0.925399
Zmihorski et al 2019	Sweden	fire	forest birds	no	4	0.89899	0.932425
Zmihorski et al 2019	Sweden	fire	forest birds	no	4	0.909091	0.93945
Zmihorski et al 2019	Sweden	fire	forest birds	no	4	0.919192	0.946363
Zmihorski et al 2019	Sweden	fire	forest birds	no	4	0.929293	0.953235
Zmihorski et al 2019	Sweden	fire	forest birds	no	4	0.939394	0.960106
Zmihorski et al 2019	Sweden	fire	forest birds	no	4	0.949495	0.966852
Zmihorski et al 2019	Sweden	fire	forest birds	no	4	0.959596	0.973571
Zmihorski et al 2019	Sweden	fire	forest birds	no	4	0.969697	0.98029
Zmihorski et al 2019	Sweden	fire	forest birds	no	4	0.979798	0.986869
Zmihorski et al 2019	Sweden	fire	forest birds	no	4	0.989899	0.993434
Zmihorski et al 2019	Sweden	fire	forest birds	no	4	1	1
Zmihorski et al 2019	Sweden	fire	forest birds	no	3	0	0
Zmihorski et al 2019	Sweden	fire	forest birds	no	3	0.010101	0.0154486
Zmihorski et al 2019	Sweden	fire	forest birds	no	3	0.020202	0.0308972
Zmihorski et al 2019	Sweden	fire	forest birds	no	3	0.030303	0.0463458
Zmihorski et al 2019	Sweden	fire	forest birds	no	3	0.040404	0.0614502
Zmihorski et al 2019	Sweden	fire	forest birds	no	3	0.0505051	0.0764071
Zmihorski et al 2019	Sweden	fire	forest birds	no	3	0.0606061	0.0913639
Zmihorski et al 2019	Sweden	fire	forest birds	no	3	0.0707071	0.106131
Zmihorski et al 2019	Sweden	fire	forest birds	no	3	0.0808081	0.120614
Zmihorski et al 2019	Sweden	fire	forest birds	no	3	0.0909091	0.135097
Zmihorski et al 2019	Sweden	fire	forest birds	no	3	0.10101	0.149534
Zmihorski et al 2019	Sweden	fire	forest birds	no	3	0.111111	0.163559
Zmihorski et al 2019	Sweden	fire	forest birds	no	3	0.121212	0.177584
Zmihorski et al 2019	Sweden	fire	forest birds	no	3	0.131313	0.19161
Zmihorski et al 2019	Sweden	fire	forest birds	no	3	0.141414	0.205282
Zmihorski et al 2019	Sweden	fire	forest birds	no	3	0.151515	0.218867
Zmihorski et al 2019	Sweden	fire	forest birds	no	3	0.161616	0.232451
Zmihorski et al 2019	Sweden	fire	forest birds	no	3	0.171717	0.245823
Zmihorski et al 2019	Sweden	fire	forest birds	no	3	0.181818	0.258982
Zmihorski et al 2019	Sweden	fire	forest birds	no	3	0.191919	0.272141
Zmihorski et al 2019	Sweden	fire	forest birds	no	3	0.20202	0.285218
Zmihorski et al 2019	Sweden	fire	forest birds	no	3	0.212121	0.297967
Zmihorski et al 2019	Sweden	fire	forest birds	no	3	0.222222	0.310715
Zmihorski et al 2019	Sweden	fire	forest birds	no	3	0.232323	0.323464
Zmihorski et al 2019	Sweden	fire	forest birds	no	3	0.242424	0.335856
Zmihorski et al 2019	Sweden	fire	forest birds	no	3	0.252525	0.348209
Zmihorski et al 2019	Sweden	fire	forest birds	no	3	0.262626	0.360561
Zmihorski et al 2019	Sweden	fire	forest birds	no	3	0.272727	0.372684
Zmihorski et al 2019	Sweden	fire	forest birds	no	3	0.282828	0.384654
Zmihorski et al 2019	Sweden	fire	forest birds	no	3	0.292929	0.396624
Zmihorski et al 2019	Sweden	fire	forest birds	no	3	0.30303	0.408484
Zmihorski et al 2019	Sweden	fire	forest birds	no	3	0.313131	0.420084
Zmihorski et al 2019	Sweden	fire	forest birds	no	3	0.323232	0.431685
Zmihorski et al 2019	Sweden	fire	forest birds	no	3	0.333333	0.443285
Zmihorski et al 2019	Sweden	fire	forest birds	no	3	0.343434	0.454529
Zmihorski et al 2019	Sweden	fire	forest birds	no	3	0.353535	0.465772
Zmihorski et al 2019	Sweden	fire	forest birds	no	3	0.363636	0.477016
Zmihorski et al 2019	Sweden	fire	forest birds	no	3	0.373737	0.488018
Zmihorski et al 2019	Sweden	fire	forest birds	no	3	0.383838	0.498916
Zmihorski et al 2019	Sweden	fire	forest birds	no	3	0.393939	0.509814
Zmihorski et al 2019	Sweden	fire	forest birds	no	3	0.40404	0.520578
Zmihorski et al 2019	Sweden	fire	forest birds	no	3	0.414141	0.531142
Zmihorski et al 2019	Sweden	fire	forest birds	no	3	0.424242	0.541706
Zmihorski et al 2019	Sweden	fire	forest birds	no	3	0.434343	0.552237
Zmihorski et al 2019	Sweden	fire	forest birds	no	3	0.444444	0.562477
Zmihorski et al 2019	Sweden	fire	forest birds	no	3	0.454545	0.572717
Zmihorski et al 2019	Sweden	fire	forest birds	no	3	0.464646	0.582957
Zmihorski et al 2019	Sweden	fire	forest birds	no	3	0.474747	0.592945
Zmihorski et al 2019	Sweden	fire	forest birds	no	3	0.484848	0.602871
Zmihorski et al 2019	Sweden	fire	forest birds	no	3	0.494949	0.612797
Zmihorski et al 2019	Sweden	fire	forest birds	no	3	0.505051	0.62257
Zmihorski et al 2019	Sweden	fire	forest birds	no	3	0.515152	0.632191
Zmihorski et al 2019	Sweden	fire	forest birds	no	3	0.525253	0.641811
Zmihorski et al 2019	Sweden	fire	forest birds	no	3	0.535354	0.651373
Zmihorski et al 2019	Sweden	fire	forest birds	no	3	0.545455	0.660697
Zmihorski et al 2019	Sweden	fire	forest birds	no	3	0.555556	0.670021
Zmihorski et al 2019	Sweden	fire	forest birds	no	3	0.565657	0.679345
Zmihorski et al 2019	Sweden	fire	forest birds	no	3	0.575758	0.688409
Zmihorski et al 2019	Sweden	fire	forest birds	no	3	0.585859	0.697444
Zmihorski et al 2019	Sweden	fire	forest birds	no	3	0.59596	0.70648
Zmihorski et al 2019	Sweden	fire	forest birds	no	3	0.606061	0.715346
Zmihorski et al 2019	Sweden	fire	forest birds	no	3	0.616162	0.724099
Zmihorski et al 2019	Sweden	fire	forest birds	no	3	0.626263	0.732853
Zmihorski et al 2019	Sweden	fire	forest birds	no	3	0.636364	0.741524
Zmihorski et al 2019	Sweden	fire	forest birds	no	3	0.646465	0.750003
Zmihorski et al 2019	Sweden	fire	forest birds	no	3	0.656566	0.758481
Zmihorski et al 2019	Sweden	fire	forest birds	no	3	0.666667	0.76696
Zmihorski et al 2019	Sweden	fire	forest birds	no	3	0.676768	0.775169
Zmihorski et al 2019	Sweden	fire	forest birds	no	3	0.686869	0.783378
Zmihorski et al 2019	Sweden	fire	forest birds	no	3	0.69697	0.791587
Zmihorski et al 2019	Sweden	fire	forest birds	no	3	0.707071	0.799612
Zmihorski et al 2019	Sweden	fire	forest birds	no	3	0.717172	0.807557
Zmihorski et al 2019	Sweden	fire	forest birds	no	3	0.727273	0.815502
Zmihorski et al 2019	Sweden	fire	forest birds	no	3	0.737374	0.823343
Zmihorski et al 2019	Sweden	fire	forest birds	no	3	0.747475	0.831029
Zmihorski et al 2019	Sweden	fire	forest birds	no	3	0.757576	0.838714
Zmihorski et al 2019	Sweden	fire	forest birds	no	3	0.767677	0.846374
Zmihorski et al 2019	Sweden	fire	forest birds	no	3	0.777778	0.853804
Zmihorski et al 2019	Sweden	fire	forest birds	no	3	0.787879	0.861234
Zmihorski et al 2019	Sweden	fire	forest birds	no	3	0.79798	0.868664
Zmihorski et al 2019	Sweden	fire	forest birds	no	3	0.808081	0.875892
Zmihorski et al 2019	Sweden	fire	forest birds	no	3	0.818182	0.88307
Zmihorski et al 2019	Sweden	fire	forest birds	no	3	0.828283	0.890248
Zmihorski et al 2019	Sweden	fire	forest birds	no	3	0.838384	0.8973
Zmihorski et al 2019	Sweden	fire	forest birds	no	3	0.848485	0.904228
Zmihorski et al 2019	Sweden	fire	forest birds	no	3	0.858586	0.911156
Zmihorski et al 2019	Sweden	fire	forest birds	no	3	0.868687	0.918034
Zmihorski et al 2019	Sweden	fire	forest birds	no	3	0.878788	0.924714
Zmihorski et al 2019	Sweden	fire	forest birds	no	3	0.888889	0.931394
Zmihorski et al 2019	Sweden	fire	forest birds	no	3	0.89899	0.938074
Zmihorski et al 2019	Sweden	fire	forest birds	no	3	0.909091	0.944533
Zmihorski et al 2019	Sweden	fire	forest birds	no	3	0.919192	0.950966
Zmihorski et al 2019	Sweden	fire	forest birds	no	3	0.929293	0.9574
Zmihorski et al 2019	Sweden	fire	forest birds	no	3	0.939394	0.963686
Zmihorski et al 2019	Sweden	fire	forest birds	no	3	0.949495	0.969873
Zmihorski et al 2019	Sweden	fire	forest birds	no	3	0.959596	0.976061
Zmihorski et al 2019	Sweden	fire	forest birds	no	3	0.969697	0.982175
Zmihorski et al 2019	Sweden	fire	forest birds	no	3	0.979798	0.988116
Zmihorski et al 2019	Sweden	fire	forest birds	no	3	0.989899	0.994058
Zmihorski et al 2019	Sweden	fire	forest birds	no	3	1	1
Zmihorski et al 2019	Sweden	fire	forest birds	no	2	0	0
Zmihorski et al 2019	Sweden	fire	forest birds	no	2	0.010101	0.0290404
Zmihorski et al 2019	Sweden	fire	forest birds	no	2	0.020202	0.0580808
Zmihorski et al 2019	Sweden	fire	forest birds	no	2	0.030303	0.0861472
Zmihorski et al 2019	Sweden	fire	forest birds	no	2	0.040404	0.111291
Zmihorski et al 2019	Sweden	fire	forest birds	no	2	0.0505051	0.136436
Zmihorski et al 2019	Sweden	fire	forest birds	no	2	0.0606061	0.159969
Zmihorski et al 2019	Sweden	fire	forest birds	no	2	0.0707071	0.181892
Zmihorski et al 2019	Sweden	fire	forest birds	no	2	0.0808081	0.203815
Zmihorski et al 2019	Sweden	fire	forest birds	no	2	0.0909091	0.223743
Zmihorski et al 2019	Sweden	fire	forest birds	no	2	0.10101	0.243006
Zmihorski et al 2019	Sweden	fire	forest birds	no	2	0.111111	0.262269
Zmihorski et al 2019	Sweden	fire	forest birds	no	2	0.121212	0.279336
Zmihorski et al 2019	Sweden	fire	forest birds	no	2	0.131313	0.296404
Zmihorski et al 2019	Sweden	fire	forest birds	no	2	0.141414	0.313019
Zmihorski et al 2019	Sweden	fire	forest birds	no	2	0.151515	0.328277
Zmihorski et al 2019	Sweden	fire	forest birds	no	2	0.161616	0.343535
Zmihorski et al 2019	Sweden	fire	forest birds	no	2	0.171717	0.358046
Zmihorski et al 2019	Sweden	fire	forest birds	no	2	0.181818	0.371812
Zmihorski et al 2019	Sweden	fire	forest birds	no	2	0.191919	0.385577
Zmihorski et al 2019	Sweden	fire	forest birds	no	2	0.20202	0.39842
Zmihorski et al 2019	Sweden	fire	forest birds	no	2	0.212121	0.410955
Zmihorski et al 2019	Sweden	fire	forest birds	no	2	0.222222	0.42349
Zmihorski et al 2019	Sweden	fire	forest birds	no	2	0.232323	0.435011
Zmihorski et al 2019	Sweden	fire	forest birds	no	2	0.242424	0.446531
Zmihorski et al 2019	Sweden	fire	forest birds	no	2	0.252525	0.457843
Zmihorski et al 2019	Sweden	fire	forest birds	no	2	0.262626	0.468525
Zmihorski et al 2019	Sweden	fire	forest birds	no	2	0.272727	0.479208
Zmihorski et al 2019	Sweden	fire	forest birds	no	2	0.282828	0.489544
Zmihorski et al 2019	Sweden	fire	forest birds	no	2	0.292929	0.499534
Zmihorski et al 2019	Sweden	fire	forest birds	no	2	0.30303	0.509524
Zmihorski et al 2019	Sweden	fire	forest birds	no	2	0.313131	0.519084
Zmihorski et al 2019	Sweden	fire	forest birds	no	2	0.323232	0.528499
Zmihorski et al 2019	Sweden	fire	forest birds	no	2	0.333333	0.537915
Zmihorski et al 2019	Sweden	fire	forest birds	no	2	0.343434	0.546855
Zmihorski et al 2019	Sweden	fire	forest birds	no	2	0.353535	0.555794
Zmihorski et al 2019	Sweden	fire	forest birds	no	2	0.363636	0.564633
Zmihorski et al 2019	Sweden	fire	forest birds	no	2	0.373737	0.573175
Zmihorski et al 2019	Sweden	fire	forest birds	no	2	0.383838	0.581717
Zmihorski et al 2019	Sweden	fire	forest birds	no	2	0.393939	0.590092
Zmihorski et al 2019	Sweden	fire	forest birds	no	2	0.40404	0.598302
Zmihorski et al 2019	Sweden	fire	forest birds	no	2	0.414141	0.606511
Zmihorski et al 2019	Sweden	fire	forest birds	no	2	0.424242	0.61451
Zmihorski et al 2019	Sweden	fire	forest birds	no	2	0.434343	0.62244
Zmihorski et al 2019	Sweden	fire	forest birds	no	2	0.444444	0.63037
Zmihorski et al 2019	Sweden	fire	forest birds	no	2	0.454545	0.638063
Zmihorski et al 2019	Sweden	fire	forest birds	no	2	0.464646	0.645757
Zmihorski et al 2019	Sweden	fire	forest birds	no	2	0.474747	0.6534
Zmihorski et al 2019	Sweden	fire	forest birds	no	2	0.484848	0.660892
Zmihorski et al 2019	Sweden	fire	forest birds	no	2	0.494949	0.668385
Zmihorski et al 2019	Sweden	fire	forest birds	no	2	0.505051	0.675792
Zmihorski et al 2019	Sweden	fire	forest birds	no	2	0.515152	0.683112
Zmihorski et al 2019	Sweden	fire	forest birds	no	2	0.525253	0.690433
Zmihorski et al 2019	Sweden	fire	forest birds	no	2	0.535354	0.697643
Zmihorski et al 2019	Sweden	fire	forest birds	no	2	0.545455	0.704815
Zmihorski et al 2019	Sweden	fire	forest birds	no	2	0.555556	0.711988
Zmihorski et al 2019	Sweden	fire	forest birds	no	2	0.565657	0.719032
Zmihorski et al 2019	Sweden	fire	forest birds	no	2	0.575758	0.726077
Zmihorski et al 2019	Sweden	fire	forest birds	no	2	0.585859	0.733093
Zmihorski et al 2019	Sweden	fire	forest birds	no	2	0.59596	0.740025
Zmihorski et al 2019	Sweden	fire	forest birds	no	2	0.606061	0.746958
Zmihorski et al 2019	Sweden	fire	forest birds	no	2	0.616162	0.753841
Zmihorski et al 2019	Sweden	fire	forest birds	no	2	0.626263	0.760675
Zmihorski et al 2019	Sweden	fire	forest birds	no	2	0.636364	0.767509
Zmihorski et al 2019	Sweden	fire	forest birds	no	2	0.646465	0.774278
Zmihorski et al 2019	Sweden	fire	forest birds	no	2	0.656566	0.781026
Zmihorski et al 2019	Sweden	fire	forest birds	no	2	0.666667	0.787774
Zmihorski et al 2019	Sweden	fire	forest birds	no	2	0.676768	0.794445
Zmihorski et al 2019	Sweden	fire	forest birds	no	2	0.686869	0.801116
Zmihorski et al 2019	Sweden	fire	forest birds	no	2	0.69697	0.80777
Zmihorski et al 2019	Sweden	fire	forest birds	no	2	0.707071	0.814374
Zmihorski et al 2019	Sweden	fire	forest birds	no	2	0.717172	0.820978
Zmihorski et al 2019	Sweden	fire	forest birds	no	2	0.727273	0.827552
Zmihorski et al 2019	Sweden	fire	forest birds	no	2	0.737374	0.834096
Zmihorski et al 2019	Sweden	fire	forest birds	no	2	0.747475	0.84064
Zmihorski et al 2019	Sweden	fire	forest birds	no	2	0.757576	0.847145
Zmihorski et al 2019	Sweden	fire	forest birds	no	2	0.767677	0.853638
Zmihorski et al 2019	Sweden	fire	forest birds	no	2	0.777778	0.86013
Zmihorski et al 2019	Sweden	fire	forest birds	no	2	0.787879	0.866577
Zmihorski et al 2019	Sweden	fire	forest birds	no	2	0.79798	0.873024
Zmihorski et al 2019	Sweden	fire	forest birds	no	2	0.808081	0.879461
Zmihorski et al 2019	Sweden	fire	forest birds	no	2	0.818182	0.88587
Zmihorski et al 2019	Sweden	fire	forest birds	no	2	0.828283	0.892279
Zmihorski et al 2019	Sweden	fire	forest birds	no	2	0.838384	0.898672
Zmihorski et al 2019	Sweden	fire	forest birds	no	2	0.848485	0.905048
Zmihorski et al 2019	Sweden	fire	forest birds	no	2	0.858586	0.911425
Zmihorski et al 2019	Sweden	fire	forest birds	no	2	0.868687	0.917783
Zmihorski et al 2019	Sweden	fire	forest birds	no	2	0.878788	0.924134
Zmihorski et al 2019	Sweden	fire	forest birds	no	2	0.888889	0.930486
Zmihorski et al 2019	Sweden	fire	forest birds	no	2	0.89899	0.936818
Zmihorski et al 2019	Sweden	fire	forest birds	no	2	0.909091	0.94315
Zmihorski et al 2019	Sweden	fire	forest birds	no	2	0.919192	0.949479
Zmihorski et al 2019	Sweden	fire	forest birds	no	2	0.929293	0.955799
Zmihorski et al 2019	Sweden	fire	forest birds	no	2	0.939394	0.962118
Zmihorski et al 2019	Sweden	fire	forest birds	no	2	0.949495	0.968434
Zmihorski et al 2019	Sweden	fire	forest birds	no	2	0.959596	0.974747
Zmihorski et al 2019	Sweden	fire	forest birds	no	2	0.969697	0.981061
Zmihorski et al 2019	Sweden	fire	forest birds	no	2	0.979798	0.987374
Zmihorski et al 2019	Sweden	fire	forest birds	no	2	0.989899	0.993687
Zmihorski et al 2019	Sweden	fire	forest birds	no	2	1	1
Zmihorski et al 2019	Sweden	fire	forest birds	no	1	0	0
Zmihorski et al 2019	Sweden	fire	forest birds	no	1	0.010101	0.0244108
Zmihorski et al 2019	Sweden	fire	forest birds	no	1	0.020202	0.0488215
Zmihorski et al 2019	Sweden	fire	forest birds	no	1	0.030303	0.0727061
Zmihorski et al 2019	Sweden	fire	forest birds	no	1	0.040404	0.0940469
Zmihorski et al 2019	Sweden	fire	forest birds	no	1	0.0505051	0.115388
Zmihorski et al 2019	Sweden	fire	forest birds	no	1	0.0606061	0.135855
Zmihorski et al 2019	Sweden	fire	forest birds	no	1	0.0707071	0.154648
Zmihorski et al 2019	Sweden	fire	forest birds	no	1	0.0808081	0.173441
Zmihorski et al 2019	Sweden	fire	forest birds	no	1	0.0909091	0.191152
Zmihorski et al 2019	Sweden	fire	forest birds	no	1	0.10101	0.20784
Zmihorski et al 2019	Sweden	fire	forest birds	no	1	0.111111	0.224528
Zmihorski et al 2019	Sweden	fire	forest birds	no	1	0.121212	0.240029
Zmihorski et al 2019	Sweden	fire	forest birds	no	1	0.131313	0.254986
Zmihorski et al 2019	Sweden	fire	forest birds	no	1	0.141414	0.269943
Zmihorski et al 2019	Sweden	fire	forest birds	no	1	0.151515	0.283685
Zmihorski et al 2019	Sweden	fire	forest birds	no	1	0.161616	0.297224
Zmihorski et al 2019	Sweden	fire	forest birds	no	1	0.171717	0.31073
Zmihorski et al 2019	Sweden	fire	forest birds	no	1	0.181818	0.323113
Zmihorski et al 2019	Sweden	fire	forest birds	no	1	0.191919	0.335497
Zmihorski et al 2019	Sweden	fire	forest birds	no	1	0.20202	0.347692
Zmihorski et al 2019	Sweden	fire	forest birds	no	1	0.212121	0.359137
Zmihorski et al 2019	Sweden	fire	forest birds	no	1	0.222222	0.370582
Zmihorski et al 2019	Sweden	fire	forest birds	no	1	0.232323	0.381745
Zmihorski et al 2019	Sweden	fire	forest birds	no	1	0.242424	0.39243
Zmihorski et al 2019	Sweden	fire	forest birds	no	1	0.252525	0.403116
Zmihorski et al 2019	Sweden	fire	forest birds	no	1	0.262626	0.413469
Zmihorski et al 2019	Sweden	fire	forest birds	no	1	0.272727	0.423542
Zmihorski et al 2019	Sweden	fire	forest birds	no	1	0.282828	0.433615
Zmihorski et al 2019	Sweden	fire	forest birds	no	1	0.292929	0.443337
Zmihorski et al 2019	Sweden	fire	forest birds	no	1	0.30303	0.452918
Zmihorski et al 2019	Sweden	fire	forest birds	no	1	0.313131	0.462499
Zmihorski et al 2019	Sweden	fire	forest birds	no	1	0.323232	0.471731
Zmihorski et al 2019	Sweden	fire	forest birds	no	1	0.333333	0.480917
Zmihorski et al 2019	Sweden	fire	forest birds	no	1	0.343434	0.490084
Zmihorski et al 2019	Sweden	fire	forest birds	no	1	0.353535	0.498954
Zmihorski et al 2019	Sweden	fire	forest birds	no	1	0.363636	0.507823
Zmihorski et al 2019	Sweden	fire	forest birds	no	1	0.373737	0.516634
Zmihorski et al 2019	Sweden	fire	forest birds	no	1	0.383838	0.525249
Zmihorski et al 2019	Sweden	fire	forest birds	no	1	0.393939	0.533864
Zmihorski et al 2019	Sweden	fire	forest birds	no	1	0.40404	0.542398
Zmihorski et al 2019	Sweden	fire	forest birds	no	1	0.414141	0.550809
Zmihorski et al 2019	Sweden	fire	forest birds	no	1	0.424242	0.559221
Zmihorski et al 2019	Sweden	fire	forest birds	no	1	0.434343	0.567538
Zmihorski et al 2019	Sweden	fire	forest birds	no	1	0.444444	0.575785
Zmihorski et al 2019	Sweden	fire	forest birds	no	1	0.454545	0.584032
Zmihorski et al 2019	Sweden	fire	forest birds	no	1	0.464646	0.592181
Zmihorski et al 2019	Sweden	fire	forest birds	no	1	0.474747	0.600296
Zmihorski et al 2019	Sweden	fire	forest birds	no	1	0.484848	0.60841
Zmihorski et al 2019	Sweden	fire	forest birds	no	1	0.494949	0.616426
Zmihorski et al 2019	Sweden	fire	forest birds	no	1	0.505051	0.624434
Zmihorski et al 2019	Sweden	fire	forest birds	no	1	0.515152	0.632433
Zmihorski et al 2019	Sweden	fire	forest birds	no	1	0.525253	0.640353
Zmihorski et al 2019	Sweden	fire	forest birds	no	1	0.535354	0.648272
Zmihorski et al 2019	Sweden	fire	forest birds	no	1	0.545455	0.656173
Zmihorski et al 2019	Sweden	fire	forest birds	no	1	0.555556	0.664021
Zmihorski et al 2019	Sweden	fire	forest birds	no	1	0.565657	0.671869
Zmihorski et al 2019	Sweden	fire	forest birds	no	1	0.575758	0.679692
Zmihorski et al 2019	Sweden	fire	forest birds	no	1	0.585859	0.687481
Zmihorski et al 2019	Sweden	fire	forest birds	no	1	0.59596	0.69527
Zmihorski et al 2019	Sweden	fire	forest birds	no	1	0.606061	0.70303
Zmihorski et al 2019	Sweden	fire	forest birds	no	1	0.616162	0.710771
Zmihorski et al 2019	Sweden	fire	forest birds	no	1	0.626263	0.718512
Zmihorski et al 2019	Sweden	fire	forest birds	no	1	0.636364	0.726223
Zmihorski et al 2019	Sweden	fire	forest birds	no	1	0.646465	0.733924
Zmihorski et al 2019	Sweden	fire	forest birds	no	1	0.656566	0.741626
Zmihorski et al 2019	Sweden	fire	forest birds	no	1	0.666667	0.749297
Zmihorski et al 2019	Sweden	fire	forest birds	no	1	0.676768	0.756966
Zmihorski et al 2019	Sweden	fire	forest birds	no	1	0.686869	0.764633
Zmihorski et al 2019	Sweden	fire	forest birds	no	1	0.69697	0.772276
Zmihorski et al 2019	Sweden	fire	forest birds	no	1	0.707071	0.77992
Zmihorski et al 2019	Sweden	fire	forest birds	no	1	0.717172	0.787558
Zmihorski et al 2019	Sweden	fire	forest birds	no	1	0.727273	0.795181
Zmihorski et al 2019	Sweden	fire	forest birds	no	1	0.737374	0.802804
Zmihorski et al 2019	Sweden	fire	forest birds	no	1	0.747475	0.81042
Zmihorski et al 2019	Sweden	fire	forest birds	no	1	0.757576	0.818027
Zmihorski et al 2019	Sweden	fire	forest birds	no	1	0.767677	0.825634
Zmihorski et al 2019	Sweden	fire	forest birds	no	1	0.777778	0.833234
Zmihorski et al 2019	Sweden	fire	forest birds	no	1	0.787879	0.84083
Zmihorski et al 2019	Sweden	fire	forest birds	no	1	0.79798	0.848425
Zmihorski et al 2019	Sweden	fire	forest birds	no	1	0.808081	0.856014
Zmihorski et al 2019	Sweden	fire	forest birds	no	1	0.818182	0.863601
Zmihorski et al 2019	Sweden	fire	forest birds	no	1	0.828283	0.871188
Zmihorski et al 2019	Sweden	fire	forest birds	no	1	0.838384	0.878769
Zmihorski et al 2019	Sweden	fire	forest birds	no	1	0.848485	0.886351
Zmihorski et al 2019	Sweden	fire	forest birds	no	1	0.858586	0.893932
Zmihorski et al 2019	Sweden	fire	forest birds	no	1	0.868687	0.90151
Zmihorski et al 2019	Sweden	fire	forest birds	no	1	0.878788	0.909088
Zmihorski et al 2019	Sweden	fire	forest birds	no	1	0.888889	0.916665
Zmihorski et al 2019	Sweden	fire	forest birds	no	1	0.89899	0.924242
Zmihorski et al 2019	Sweden	fire	forest birds	no	1	0.909091	0.931818
Zmihorski et al 2019	Sweden	fire	forest birds	no	1	0.919192	0.939394
Zmihorski et al 2019	Sweden	fire	forest birds	no	1	0.929293	0.94697
Zmihorski et al 2019	Sweden	fire	forest birds	no	1	0.939394	0.954545
Zmihorski et al 2019	Sweden	fire	forest birds	no	1	0.949495	0.962121
Zmihorski et al 2019	Sweden	fire	forest birds	no	1	0.959596	0.969697
Zmihorski et al 2019	Sweden	fire	forest birds	no	1	0.969697	0.977273
Zmihorski et al 2019	Sweden	fire	forest birds	no	1	0.979798	0.984848
Zmihorski et al 2019	Sweden	fire	forest birds	no	1	0.989899	0.992424
Zmihorski et al 2019	Sweden	fire	forest birds	no	1	1	1
Zmihorski et al 2019	Sweden	fire	forest birds	no	4	0	0
Zmihorski et al 2019	Sweden	fire	forest birds	no	4	0.010101	0.0156107
Zmihorski et al 2019	Sweden	fire	forest birds	no	4	0.020202	0.0312213
Zmihorski et al 2019	Sweden	fire	forest birds	no	4	0.030303	0.0467927
Zmihorski et al 2019	Sweden	fire	forest birds	no	4	0.040404	0.0619581
Zmihorski et al 2019	Sweden	fire	forest birds	no	4	0.0505051	0.0771235
Zmihorski et al 2019	Sweden	fire	forest birds	no	4	0.0606061	0.0922122
Zmihorski et al 2019	Sweden	fire	forest birds	no	4	0.0707071	0.106943
Zmihorski et al 2019	Sweden	fire	forest birds	no	4	0.0808081	0.121674
Zmihorski et al 2019	Sweden	fire	forest birds	no	4	0.0909091	0.136292
Zmihorski et al 2019	Sweden	fire	forest birds	no	4	0.10101	0.150598
Zmihorski et al 2019	Sweden	fire	forest birds	no	4	0.111111	0.164904
Zmihorski et al 2019	Sweden	fire	forest birds	no	4	0.121212	0.179065
Zmihorski et al 2019	Sweden	fire	forest birds	no	4	0.131313	0.192957
Zmihorski et al 2019	Sweden	fire	forest birds	no	4	0.141414	0.206849
Zmihorski et al 2019	Sweden	fire	forest birds	no	4	0.151515	0.220564
Zmihorski et al 2019	Sweden	fire	forest birds	no	4	0.161616	0.234053
Zmihorski et al 2019	Sweden	fire	forest birds	no	4	0.171717	0.247541
Zmihorski et al 2019	Sweden	fire	forest birds	no	4	0.181818	0.260822
Zmihorski et al 2019	Sweden	fire	forest birds	no	4	0.191919	0.273918
Zmihorski et al 2019	Sweden	fire	forest birds	no	4	0.20202	0.287014
Zmihorski et al 2019	Sweden	fire	forest birds	no	4	0.212121	0.299873
Zmihorski et al 2019	Sweden	fire	forest birds	no	4	0.222222	0.312587
Zmihorski et al 2019	Sweden	fire	forest birds	no	4	0.232323	0.3253
Zmihorski et al 2019	Sweden	fire	forest birds	no	4	0.242424	0.33775
Zmihorski et al 2019	Sweden	fire	forest birds	no	4	0.252525	0.350091
Zmihorski et al 2019	Sweden	fire	forest birds	no	4	0.262626	0.362432
Zmihorski et al 2019	Sweden	fire	forest birds	no	4	0.272727	0.374486
Zmihorski et al 2019	Sweden	fire	forest birds	no	4	0.282828	0.386466
Zmihorski et al 2019	Sweden	fire	forest birds	no	4	0.292929	0.398445
Zmihorski et al 2019	Sweden	fire	forest birds	no	4	0.30303	0.410114
Zmihorski et al 2019	Sweden	fire	forest birds	no	4	0.313131	0.421742
Zmihorski et al 2019	Sweden	fire	forest birds	no	4	0.323232	0.43337
Zmihorski et al 2019	Sweden	fire	forest birds	no	4	0.333333	0.444667
Zmihorski et al 2019	Sweden	fire	forest birds	no	4	0.343434	0.455954
Zmihorski et al 2019	Sweden	fire	forest birds	no	4	0.353535	0.467222
Zmihorski et al 2019	Sweden	fire	forest birds	no	4	0.363636	0.478179
Zmihorski et al 2019	Sweden	fire	forest birds	no	4	0.373737	0.489135
Zmihorski et al 2019	Sweden	fire	forest birds	no	4	0.383838	0.500045
Zmihorski et al 2019	Sweden	fire	forest birds	no	4	0.393939	0.510682
Zmihorski et al 2019	Sweden	fire	forest birds	no	4	0.40404	0.521318
Zmihorski et al 2019	Sweden	fire	forest birds	no	4	0.414141	0.531882
Zmihorski et al 2019	Sweden	fire	forest birds	no	4	0.424242	0.542209
Zmihorski et al 2019	Sweden	fire	forest birds	no	4	0.434343	0.552536
Zmihorski et al 2019	Sweden	fire	forest birds	no	4	0.444444	0.562767
Zmihorski et al 2019	Sweden	fire	forest birds	no	4	0.454545	0.572795
Zmihorski et al 2019	Sweden	fire	forest birds	no	4	0.464646	0.582823
Zmihorski et al 2019	Sweden	fire	forest birds	no	4	0.474747	0.592732
Zmihorski et al 2019	Sweden	fire	forest birds	no	4	0.484848	0.602471
Zmihorski et al 2019	Sweden	fire	forest birds	no	4	0.494949	0.61221
Zmihorski et al 2019	Sweden	fire	forest birds	no	4	0.505051	0.62181
Zmihorski et al 2019	Sweden	fire	forest birds	no	4	0.515152	0.631271
Zmihorski et al 2019	Sweden	fire	forest birds	no	4	0.525253	0.640732
Zmihorski et al 2019	Sweden	fire	forest birds	no	4	0.535354	0.650036
Zmihorski et al 2019	Sweden	fire	forest birds	no	4	0.545455	0.659229
Zmihorski et al 2019	Sweden	fire	forest birds	no	4	0.555556	0.668422
Zmihorski et al 2019	Sweden	fire	forest birds	no	4	0.565657	0.677441
Zmihorski et al 2019	Sweden	fire	forest birds	no	4	0.575758	0.686377
Zmihorski et al 2019	Sweden	fire	forest birds	no	4	0.585859	0.695313
Zmihorski et al 2019	Sweden	fire	forest birds	no	4	0.59596	0.70406
Zmihorski et al 2019	Sweden	fire	forest birds	no	4	0.606061	0.712749
Zmihorski et al 2019	Sweden	fire	forest birds	no	4	0.616162	0.721437
Zmihorski et al 2019	Sweden	fire	forest birds	no	4	0.626263	0.729924
Zmihorski et al 2019	Sweden	fire	forest birds	no	4	0.636364	0.738377
Zmihorski et al 2019	Sweden	fire	forest birds	no	4	0.646465	0.746829
Zmihorski et al 2019	Sweden	fire	forest birds	no	4	0.656566	0.755069
Zmihorski et al 2019	Sweden	fire	forest birds	no	4	0.666667	0.763295
Zmihorski et al 2019	Sweden	fire	forest birds	no	4	0.676768	0.771515
Zmihorski et al 2019	Sweden	fire	forest birds	no	4	0.686869	0.779525
Zmihorski et al 2019	Sweden	fire	forest birds	no	4	0.69697	0.787536
Zmihorski et al 2019	Sweden	fire	forest birds	no	4	0.707071	0.795522
Zmihorski et al 2019	Sweden	fire	forest birds	no	4	0.717172	0.803327
Zmihorski et al 2019	Sweden	fire	forest birds	no	4	0.727273	0.811133
Zmihorski et al 2019	Sweden	fire	forest birds	no	4	0.737374	0.818898
Zmihorski et al 2019	Sweden	fire	forest birds	no	4	0.747475	0.826508
Zmihorski et al 2019	Sweden	fire	forest birds	no	4	0.757576	0.834119
Zmihorski et al 2019	Sweden	fire	forest birds	no	4	0.767677	0.841675
Zmihorski et al 2019	Sweden	fire	forest birds	no	4	0.777778	0.849102
Zmihorski et al 2019	Sweden	fire	forest birds	no	4	0.787879	0.856528
Zmihorski et al 2019	Sweden	fire	forest birds	no	4	0.79798	0.863887
Zmihorski et al 2019	Sweden	fire	forest birds	no	4	0.808081	0.87114
Zmihorski et al 2019	Sweden	fire	forest birds	no	4	0.818182	0.878392
Zmihorski et al 2019	Sweden	fire	forest birds	no	4	0.828283	0.885567
Zmihorski et al 2019	Sweden	fire	forest birds	no	4	0.838384	0.892656
Zmihorski et al 2019	Sweden	fire	forest birds	no	4	0.848485	0.899745
Zmihorski et al 2019	Sweden	fire	forest birds	no	4	0.858586	0.906748
Zmihorski et al 2019	Sweden	fire	forest birds	no	4	0.868687	0.913684
Zmihorski et al 2019	Sweden	fire	forest birds	no	4	0.878788	0.92062
Zmihorski et al 2019	Sweden	fire	forest birds	no	4	0.888889	0.927463
Zmihorski et al 2019	Sweden	fire	forest birds	no	4	0.89899	0.934256
Zmihorski et al 2019	Sweden	fire	forest birds	no	4	0.909091	0.941049
Zmihorski et al 2019	Sweden	fire	forest birds	no	4	0.919192	0.947745
Zmihorski et al 2019	Sweden	fire	forest birds	no	4	0.929293	0.954406
Zmihorski et al 2019	Sweden	fire	forest birds	no	4	0.939394	0.961067
Zmihorski et al 2019	Sweden	fire	forest birds	no	4	0.949495	0.967628
Zmihorski et al 2019	Sweden	fire	forest birds	no	4	0.959596	0.974167
Zmihorski et al 2019	Sweden	fire	forest birds	no	4	0.969697	0.980706
Zmihorski et al 2019	Sweden	fire	forest birds	no	4	0.979798	0.987144
Zmihorski et al 2019	Sweden	fire	forest birds	no	4	0.989899	0.993572
Zmihorski et al 2019	Sweden	fire	forest birds	no	4	1	1
Zmihorski et al 2019	Sweden	fire	forest birds	no	3	0	0
Zmihorski et al 2019	Sweden	fire	forest birds	no	3	0.010101	0.0176768
Zmihorski et al 2019	Sweden	fire	forest birds	no	3	0.020202	0.0353535
Zmihorski et al 2019	Sweden	fire	forest birds	no	3	0.030303	0.0530303
Zmihorski et al 2019	Sweden	fire	forest birds	no	3	0.040404	0.0700975
Zmihorski et al 2019	Sweden	fire	forest birds	no	3	0.0505051	0.0869035
Zmihorski et al 2019	Sweden	fire	forest birds	no	3	0.0606061	0.10371
Zmihorski et al 2019	Sweden	fire	forest birds	no	3	0.0707071	0.120186
Zmihorski et al 2019	Sweden	fire	forest birds	no	3	0.0808081	0.136168
Zmihorski et al 2019	Sweden	fire	forest birds	no	3	0.0909091	0.15215
Zmihorski et al 2019	Sweden	fire	forest birds	no	3	0.10101	0.168054
Zmihorski et al 2019	Sweden	fire	forest birds	no	3	0.111111	0.183257
Zmihorski et al 2019	Sweden	fire	forest birds	no	3	0.121212	0.19846
Zmihorski et al 2019	Sweden	fire	forest birds	no	3	0.131313	0.213663
Zmihorski et al 2019	Sweden	fire	forest birds	no	3	0.141414	0.228278
Zmihorski et al 2019	Sweden	fire	forest birds	no	3	0.151515	0.242746
Zmihorski et al 2019	Sweden	fire	forest birds	no	3	0.161616	0.257214
Zmihorski et al 2019	Sweden	fire	forest birds	no	3	0.171717	0.271335
Zmihorski et al 2019	Sweden	fire	forest birds	no	3	0.181818	0.285111
Zmihorski et al 2019	Sweden	fire	forest birds	no	3	0.191919	0.298887
Zmihorski et al 2019	Sweden	fire	forest birds	no	3	0.20202	0.312532
Zmihorski et al 2019	Sweden	fire	forest birds	no	3	0.212121	0.325656
Zmihorski et al 2019	Sweden	fire	forest birds	no	3	0.222222	0.33878
Zmihorski et al 2019	Sweden	fire	forest birds	no	3	0.232323	0.351904
Zmihorski et al 2019	Sweden	fire	forest birds	no	3	0.242424	0.364478
Zmihorski et al 2019	Sweden	fire	forest birds	no	3	0.252525	0.376991
Zmihorski et al 2019	Sweden	fire	forest birds	no	3	0.262626	0.389503
Zmihorski et al 2019	Sweden	fire	forest birds	no	3	0.272727	0.401672
Zmihorski et al 2019	Sweden	fire	forest birds	no	3	0.282828	0.413611
Zmihorski et al 2019	Sweden	fire	forest birds	no	3	0.292929	0.425551
Zmihorski et al 2019	Sweden	fire	forest birds	no	3	0.30303	0.437329
Zmihorski et al 2019	Sweden	fire	forest birds	no	3	0.313131	0.448732
Zmihorski et al 2019	Sweden	fire	forest birds	no	3	0.323232	0.460135
Zmihorski et al 2019	Sweden	fire	forest birds	no	3	0.333333	0.471538
Zmihorski et al 2019	Sweden	fire	forest birds	no	3	0.343434	0.48244
Zmihorski et al 2019	Sweden	fire	forest birds	no	3	0.353535	0.493343
Zmihorski et al 2019	Sweden	fire	forest birds	no	3	0.363636	0.504245
Zmihorski et al 2019	Sweden	fire	forest birds	no	3	0.373737	0.514821
Zmihorski et al 2019	Sweden	fire	forest birds	no	3	0.383838	0.525257
Zmihorski et al 2019	Sweden	fire	forest birds	no	3	0.393939	0.535693
Zmihorski et al 2019	Sweden	fire	forest birds	no	3	0.40404	0.545955
Zmihorski et al 2019	Sweden	fire	forest birds	no	3	0.414141	0.555957
Zmihorski et al 2019	Sweden	fire	forest birds	no	3	0.424242	0.565959
Zmihorski et al 2019	Sweden	fire	forest birds	no	3	0.434343	0.575921
Zmihorski et al 2019	Sweden	fire	forest birds	no	3	0.444444	0.585521
Zmihorski et al 2019	Sweden	fire	forest birds	no	3	0.454545	0.595121
Zmihorski et al 2019	Sweden	fire	forest birds	no	3	0.464646	0.604721
Zmihorski et al 2019	Sweden	fire	forest birds	no	3	0.474747	0.614023
Zmihorski et al 2019	Sweden	fire	forest birds	no	3	0.484848	0.623251
Zmihorski et al 2019	Sweden	fire	forest birds	no	3	0.494949	0.632479
Zmihorski et al 2019	Sweden	fire	forest birds	no	3	0.505051	0.641535
Zmihorski et al 2019	Sweden	fire	forest birds	no	3	0.515152	0.650419
Zmihorski et al 2019	Sweden	fire	forest birds	no	3	0.525253	0.659304
Zmihorski et al 2019	Sweden	fire	forest birds	no	3	0.535354	0.668125
Zmihorski et al 2019	Sweden	fire	forest birds	no	3	0.545455	0.676693
Zmihorski et al 2019	Sweden	fire	forest birds	no	3	0.555556	0.685261
Zmihorski et al 2019	Sweden	fire	forest birds	no	3	0.565657	0.693829
Zmihorski et al 2019	Sweden	fire	forest birds	no	3	0.575758	0.702136
Zmihorski et al 2019	Sweden	fire	forest birds	no	3	0.585859	0.710414
Zmihorski et al 2019	Sweden	fire	forest birds	no	3	0.59596	0.718692
Zmihorski et al 2019	Sweden	fire	forest birds	no	3	0.606061	0.726811
Zmihorski et al 2019	Sweden	fire	forest birds	no	3	0.616162	0.734823
Zmihorski et al 2019	Sweden	fire	forest birds	no	3	0.626263	0.742835
Zmihorski et al 2019	Sweden	fire	forest birds	no	3	0.636364	0.750774
Zmihorski et al 2019	Sweden	fire	forest birds	no	3	0.646465	0.758544
Zmihorski et al 2019	Sweden	fire	forest birds	no	3	0.656566	0.766314
Zmihorski et al 2019	Sweden	fire	forest birds	no	3	0.666667	0.774083
Zmihorski et al 2019	Sweden	fire	forest birds	no	3	0.676768	0.781632
Zmihorski et al 2019	Sweden	fire	forest birds	no	3	0.686869	0.789181
Zmihorski et al 2019	Sweden	fire	forest birds	no	3	0.69697	0.79673
Zmihorski et al 2019	Sweden	fire	forest birds	no	3	0.707071	0.804138
Zmihorski et al 2019	Sweden	fire	forest birds	no	3	0.717172	0.811487
Zmihorski et al 2019	Sweden	fire	forest birds	no	3	0.727273	0.818835
Zmihorski et al 2019	Sweden	fire	forest birds	no	3	0.737374	0.826111
Zmihorski et al 2019	Sweden	fire	forest birds	no	3	0.747475	0.833278
Zmihorski et al 2019	Sweden	fire	forest birds	no	3	0.757576	0.840445
Zmihorski et al 2019	Sweden	fire	forest birds	no	3	0.767677	0.847595
Zmihorski et al 2019	Sweden	fire	forest birds	no	3	0.777778	0.854598
Zmihorski et al 2019	Sweden	fire	forest birds	no	3	0.787879	0.861602
Zmihorski et al 2019	Sweden	fire	forest birds	no	3	0.79798	0.868605
Zmihorski et al 2019	Sweden	fire	forest birds	no	3	0.808081	0.87549
Zmihorski et al 2019	Sweden	fire	forest birds	no	3	0.818182	0.882346
Zmihorski et al 2019	Sweden	fire	forest birds	no	3	0.828283	0.889201
Zmihorski et al 2019	Sweden	fire	forest birds	no	3	0.838384	0.895991
Zmihorski et al 2019	Sweden	fire	forest birds	no	3	0.848485	0.902714
Zmihorski et al 2019	Sweden	fire	forest birds	no	3	0.858586	0.909436
Zmihorski et al 2019	Sweden	fire	forest birds	no	3	0.868687	0.916136
Zmihorski et al 2019	Sweden	fire	forest birds	no	3	0.878788	0.922739
Zmihorski et al 2019	Sweden	fire	forest birds	no	3	0.888889	0.929343
Zmihorski et al 2019	Sweden	fire	forest birds	no	3	0.89899	0.935947
Zmihorski et al 2019	Sweden	fire	forest birds	no	3	0.909091	0.942454
Zmihorski et al 2019	Sweden	fire	forest birds	no	3	0.919192	0.948951
Zmihorski et al 2019	Sweden	fire	forest birds	no	3	0.929293	0.955447
Zmihorski et al 2019	Sweden	fire	forest birds	no	3	0.939394	0.961886
Zmihorski et al 2019	Sweden	fire	forest birds	no	3	0.949495	0.968286
Zmihorski et al 2019	Sweden	fire	forest birds	no	3	0.959596	0.974687
Zmihorski et al 2019	Sweden	fire	forest birds	no	3	0.969697	0.981061
Zmihorski et al 2019	Sweden	fire	forest birds	no	3	0.979798	0.987374
Zmihorski et al 2019	Sweden	fire	forest birds	no	3	0.989899	0.993687
Zmihorski et al 2019	Sweden	fire	forest birds	no	3	1	1
Zmihorski et al 2019	Sweden	fire	forest birds	no	2	0	0
Zmihorski et al 2019	Sweden	fire	forest birds	no	2	0.010101	0.0249867
Zmihorski et al 2019	Sweden	fire	forest birds	no	2	0.020202	0.0499734
Zmihorski et al 2019	Sweden	fire	forest birds	no	2	0.030303	0.0741323
Zmihorski et al 2019	Sweden	fire	forest birds	no	2	0.040404	0.0958077
Zmihorski et al 2019	Sweden	fire	forest birds	no	2	0.0505051	0.117483
Zmihorski et al 2019	Sweden	fire	forest birds	no	2	0.0606061	0.137819
Zmihorski et al 2019	Sweden	fire	forest birds	no	2	0.0707071	0.156816
Zmihorski et al 2019	Sweden	fire	forest birds	no	2	0.0808081	0.175813
Zmihorski et al 2019	Sweden	fire	forest birds	no	2	0.0909091	0.193189
Zmihorski et al 2019	Sweden	fire	forest birds	no	2	0.10101	0.210026
Zmihorski et al 2019	Sweden	fire	forest birds	no	2	0.111111	0.226862
Zmihorski et al 2019	Sweden	fire	forest birds	no	2	0.121212	0.241962
Zmihorski et al 2019	Sweden	fire	forest birds	no	2	0.131313	0.257061
Zmihorski et al 2019	Sweden	fire	forest birds	no	2	0.141414	0.271812
Zmihorski et al 2019	Sweden	fire	forest birds	no	2	0.151515	0.285517
Zmihorski et al 2019	Sweden	fire	forest birds	no	2	0.161616	0.299223
Zmihorski et al 2019	Sweden	fire	forest birds	no	2	0.171717	0.31237
Zmihorski et al 2019	Sweden	fire	forest birds	no	2	0.181818	0.324959
Zmihorski et al 2019	Sweden	fire	forest birds	no	2	0.191919	0.337547
Zmihorski et al 2019	Sweden	fire	forest birds	no	2	0.20202	0.349466
Zmihorski et al 2019	Sweden	fire	forest birds	no	2	0.212121	0.36116
Zmihorski et al 2019	Sweden	fire	forest birds	no	2	0.222222	0.372855
Zmihorski et al 2019	Sweden	fire	forest birds	no	2	0.232323	0.383833
Zmihorski et al 2019	Sweden	fire	forest birds	no	2	0.242424	0.394811
Zmihorski et al 2019	Sweden	fire	forest birds	no	2	0.252525	0.405646
Zmihorski et al 2019	Sweden	fire	forest birds	no	2	0.262626	0.416049
Zmihorski et al 2019	Sweden	fire	forest birds	no	2	0.272727	0.426452
Zmihorski et al 2019	Sweden	fire	forest birds	no	2	0.282828	0.436623
Zmihorski et al 2019	Sweden	fire	forest birds	no	2	0.292929	0.446562
Zmihorski et al 2019	Sweden	fire	forest birds	no	2	0.30303	0.456502
Zmihorski et al 2019	Sweden	fire	forest birds	no	2	0.313131	0.466159
Zmihorski et al 2019	Sweden	fire	forest birds	no	2	0.323232	0.475722
Zmihorski et al 2019	Sweden	fire	forest birds	no	2	0.333333	0.485286
Zmihorski et al 2019	Sweden	fire	forest birds	no	2	0.343434	0.494541
Zmihorski et al 2019	Sweden	fire	forest birds	no	2	0.353535	0.503797
Zmihorski et al 2019	Sweden	fire	forest birds	no	2	0.363636	0.512989
Zmihorski et al 2019	Sweden	fire	forest birds	no	2	0.373737	0.521991
Zmihorski et al 2019	Sweden	fire	forest birds	no	2	0.383838	0.530992
Zmihorski et al 2019	Sweden	fire	forest birds	no	2	0.393939	0.539887
Zmihorski et al 2019	Sweden	fire	forest birds	no	2	0.40404	0.548675
Zmihorski et al 2019	Sweden	fire	forest birds	no	2	0.414141	0.557464
Zmihorski et al 2019	Sweden	fire	forest birds	no	2	0.424242	0.566117
Zmihorski et al 2019	Sweden	fire	forest birds	no	2	0.434343	0.574724
Zmihorski et al 2019	Sweden	fire	forest birds	no	2	0.444444	0.583332
Zmihorski et al 2019	Sweden	fire	forest birds	no	2	0.454545	0.591783
Zmihorski et al 2019	Sweden	fire	forest birds	no	2	0.464646	0.600234
Zmihorski et al 2019	Sweden	fire	forest birds	no	2	0.474747	0.608651
Zmihorski et al 2019	Sweden	fire	forest birds	no	2	0.484848	0.616965
Zmihorski et al 2019	Sweden	fire	forest birds	no	2	0.494949	0.625278
Zmihorski et al 2019	Sweden	fire	forest birds	no	2	0.505051	0.633531
Zmihorski et al 2019	Sweden	fire	forest birds	no	2	0.515152	0.641723
Zmihorski et al 2019	Sweden	fire	forest birds	no	2	0.525253	0.649914
Zmihorski et al 2019	Sweden	fire	forest birds	no	2	0.535354	0.658022
Zmihorski et al 2019	Sweden	fire	forest birds	no	2	0.545455	0.666103
Zmihorski et al 2019	Sweden	fire	forest birds	no	2	0.555556	0.674184
Zmihorski et al 2019	Sweden	fire	forest birds	no	2	0.565657	0.682163
Zmihorski et al 2019	Sweden	fire	forest birds	no	2	0.575758	0.690142
Zmihorski et al 2019	Sweden	fire	forest birds	no	2	0.585859	0.698097
Zmihorski et al 2019	Sweden	fire	forest birds	no	2	0.59596	0.705982
Zmihorski et al 2019	Sweden	fire	forest birds	no	2	0.606061	0.713866
Zmihorski et al 2019	Sweden	fire	forest birds	no	2	0.616162	0.721707
Zmihorski et al 2019	Sweden	fire	forest birds	no	2	0.626263	0.729503
Zmihorski et al 2019	Sweden	fire	forest birds	no	2	0.636364	0.737299
Zmihorski et al 2019	Sweden	fire	forest birds	no	2	0.646465	0.745033
Zmihorski et al 2019	Sweden	fire	forest birds	no	2	0.656566	0.752745
Zmihorski et al 2019	Sweden	fire	forest birds	no	2	0.666667	0.760458
Zmihorski et al 2019	Sweden	fire	forest birds	no	2	0.676768	0.768092
Zmihorski et al 2019	Sweden	fire	forest birds	no	2	0.686869	0.775725
Zmihorski et al 2019	Sweden	fire	forest birds	no	2	0.69697	0.78334
Zmihorski et al 2019	Sweden	fire	forest birds	no	2	0.707071	0.790898
Zmihorski et al 2019	Sweden	fire	forest birds	no	2	0.717172	0.798456
Zmihorski et al 2019	Sweden	fire	forest birds	no	2	0.727273	0.805978
Zmihorski et al 2019	Sweden	fire	forest birds	no	2	0.737374	0.813463
Zmihorski et al 2019	Sweden	fire	forest birds	no	2	0.747475	0.820948
Zmihorski et al 2019	Sweden	fire	forest birds	no	2	0.757576	0.828381
Zmihorski et al 2019	Sweden	fire	forest birds	no	2	0.767677	0.835797
Zmihorski et al 2019	Sweden	fire	forest birds	no	2	0.777778	0.843212
Zmihorski et al 2019	Sweden	fire	forest birds	no	2	0.787879	0.85056
Zmihorski et al 2019	Sweden	fire	forest birds	no	2	0.79798	0.857908
Zmihorski et al 2019	Sweden	fire	forest birds	no	2	0.808081	0.86524
Zmihorski et al 2019	Sweden	fire	forest birds	no	2	0.818182	0.872522
Zmihorski et al 2019	Sweden	fire	forest birds	no	2	0.828283	0.879804
Zmihorski et al 2019	Sweden	fire	forest birds	no	2	0.838384	0.887054
Zmihorski et al 2019	Sweden	fire	forest birds	no	2	0.848485	0.894273
Zmihorski et al 2019	Sweden	fire	forest birds	no	2	0.858586	0.901491
Zmihorski et al 2019	Sweden	fire	forest birds	no	2	0.868687	0.908662
Zmihorski et al 2019	Sweden	fire	forest birds	no	2	0.878788	0.915818
Zmihorski et al 2019	Sweden	fire	forest birds	no	2	0.888889	0.922973
Zmihorski et al 2019	Sweden	fire	forest birds	no	2	0.89899	0.930067
Zmihorski et al 2019	Sweden	fire	forest birds	no	2	0.909091	0.937161
Zmihorski et al 2019	Sweden	fire	forest birds	no	2	0.919192	0.944239
Zmihorski et al 2019	Sweden	fire	forest birds	no	2	0.929293	0.951272
Zmihorski et al 2019	Sweden	fire	forest birds	no	2	0.939394	0.958305
Zmihorski et al 2019	Sweden	fire	forest birds	no	2	0.949495	0.965307
Zmihorski et al 2019	Sweden	fire	forest birds	no	2	0.959596	0.972279
Zmihorski et al 2019	Sweden	fire	forest birds	no	2	0.969697	0.979251
Zmihorski et al 2019	Sweden	fire	forest birds	no	2	0.979798	0.986178
Zmihorski et al 2019	Sweden	fire	forest birds	no	2	0.989899	0.993089
Zmihorski et al 2019	Sweden	fire	forest birds	no	2	1	1
Zmihorski et al 2019	Sweden	fire	forest birds	no	1	0	0
Zmihorski et al 2019	Sweden	fire	forest birds	no	1	0.010101	0.0292929
Zmihorski et al 2019	Sweden	fire	forest birds	no	1	0.020202	0.0585859
Zmihorski et al 2019	Sweden	fire	forest birds	no	1	0.030303	0.0870843
Zmihorski et al 2019	Sweden	fire	forest birds	no	1	0.040404	0.111743
Zmihorski et al 2019	Sweden	fire	forest birds	no	1	0.0505051	0.136401
Zmihorski et al 2019	Sweden	fire	forest birds	no	1	0.0606061	0.159789
Zmihorski et al 2019	Sweden	fire	forest birds	no	1	0.0707071	0.180742
Zmihorski et al 2019	Sweden	fire	forest birds	no	1	0.0808081	0.201695
Zmihorski et al 2019	Sweden	fire	forest birds	no	1	0.0909091	0.221132
Zmihorski et al 2019	Sweden	fire	forest birds	no	1	0.10101	0.239137
Zmihorski et al 2019	Sweden	fire	forest birds	no	1	0.111111	0.257143
Zmihorski et al 2019	Sweden	fire	forest birds	no	1	0.121212	0.273549
Zmihorski et al 2019	Sweden	fire	forest birds	no	1	0.131313	0.289222
Zmihorski et al 2019	Sweden	fire	forest birds	no	1	0.141414	0.304896
Zmihorski et al 2019	Sweden	fire	forest birds	no	1	0.151515	0.318994
Zmihorski et al 2019	Sweden	fire	forest birds	no	1	0.161616	0.33283
Zmihorski et al 2019	Sweden	fire	forest birds	no	1	0.171717	0.346625
Zmihorski et al 2019	Sweden	fire	forest birds	no	1	0.181818	0.35902
Zmihorski et al 2019	Sweden	fire	forest birds	no	1	0.191919	0.371415
Zmihorski et al 2019	Sweden	fire	forest birds	no	1	0.20202	0.383585
Zmihorski et al 2019	Sweden	fire	forest birds	no	1	0.212121	0.394854
Zmihorski et al 2019	Sweden	fire	forest birds	no	1	0.222222	0.406123
Zmihorski et al 2019	Sweden	fire	forest birds	no	1	0.232323	0.417066
Zmihorski et al 2019	Sweden	fire	forest birds	no	1	0.242424	0.427456
Zmihorski et al 2019	Sweden	fire	forest birds	no	1	0.252525	0.437847
Zmihorski et al 2019	Sweden	fire	forest birds	no	1	0.262626	0.447867
Zmihorski et al 2019	Sweden	fire	forest birds	no	1	0.272727	0.457573
Zmihorski et al 2019	Sweden	fire	forest birds	no	1	0.282828	0.46728
Zmihorski et al 2019	Sweden	fire	forest birds	no	1	0.292929	0.476606
Zmihorski et al 2019	Sweden	fire	forest birds	no	1	0.30303	0.48578
Zmihorski et al 2019	Sweden	fire	forest birds	no	1	0.313131	0.494954
Zmihorski et al 2019	Sweden	fire	forest birds	no	1	0.323232	0.503759
Zmihorski et al 2019	Sweden	fire	forest birds	no	1	0.333333	0.512516
Zmihorski et al 2019	Sweden	fire	forest birds	no	1	0.343434	0.521255
Zmihorski et al 2019	Sweden	fire	forest birds	no	1	0.353535	0.529686
Zmihorski et al 2019	Sweden	fire	forest birds	no	1	0.363636	0.538117
Zmihorski et al 2019	Sweden	fire	forest birds	no	1	0.373737	0.546488
Zmihorski et al 2019	Sweden	fire	forest birds	no	1	0.383838	0.554661
Zmihorski et al 2019	Sweden	fire	forest birds	no	1	0.393939	0.562833
Zmihorski et al 2019	Sweden	fire	forest birds	no	1	0.40404	0.570924
Zmihorski et al 2019	Sweden	fire	forest birds	no	1	0.414141	0.57889
Zmihorski et al 2019	Sweden	fire	forest birds	no	1	0.424242	0.586857
Zmihorski et al 2019	Sweden	fire	forest birds	no	1	0.434343	0.594729
Zmihorski et al 2019	Sweden	fire	forest birds	no	1	0.444444	0.602529
Zmihorski et al 2019	Sweden	fire	forest birds	no	1	0.454545	0.61033
Zmihorski et al 2019	Sweden	fire	forest birds	no	1	0.464646	0.61803
Zmihorski et al 2019	Sweden	fire	forest birds	no	1	0.474747	0.625696
Zmihorski et al 2019	Sweden	fire	forest birds	no	1	0.484848	0.633361
Zmihorski et al 2019	Sweden	fire	forest birds	no	1	0.494949	0.640925
Zmihorski et al 2019	Sweden	fire	forest birds	no	1	0.505051	0.648479
Zmihorski et al 2019	Sweden	fire	forest birds	no	1	0.515152	0.656025
Zmihorski et al 2019	Sweden	fire	forest birds	no	1	0.525253	0.663487
Zmihorski et al 2019	Sweden	fire	forest birds	no	1	0.535354	0.670949
Zmihorski et al 2019	Sweden	fire	forest birds	no	1	0.545455	0.67839
Zmihorski et al 2019	Sweden	fire	forest birds	no	1	0.555556	0.685775
Zmihorski et al 2019	Sweden	fire	forest birds	no	1	0.565657	0.693159
Zmihorski et al 2019	Sweden	fire	forest birds	no	1	0.575758	0.700516
Zmihorski et al 2019	Sweden	fire	forest birds	no	1	0.585859	0.707835
Zmihorski et al 2019	Sweden	fire	forest birds	no	1	0.59596	0.715155
Zmihorski et al 2019	Sweden	fire	forest birds	no	1	0.606061	0.722442
Zmihorski et al 2019	Sweden	fire	forest birds	no	1	0.616162	0.729707
Zmihorski et al 2019	Sweden	fire	forest birds	no	1	0.626263	0.736972
Zmihorski et al 2019	Sweden	fire	forest birds	no	1	0.636364	0.744202
Zmihorski et al 2019	Sweden	fire	forest birds	no	1	0.646465	0.751422
Zmihorski et al 2019	Sweden	fire	forest birds	no	1	0.656566	0.758641
Zmihorski et al 2019	Sweden	fire	forest birds	no	1	0.666667	0.765826
Zmihorski et al 2019	Sweden	fire	forest birds	no	1	0.676768	0.773008
Zmihorski et al 2019	Sweden	fire	forest birds	no	1	0.686869	0.780187
Zmihorski et al 2019	Sweden	fire	forest birds	no	1	0.69697	0.787339
Zmihorski et al 2019	Sweden	fire	forest birds	no	1	0.707071	0.79449
Zmihorski et al 2019	Sweden	fire	forest birds	no	1	0.717172	0.801635
Zmihorski et al 2019	Sweden	fire	forest birds	no	1	0.727273	0.808763
Zmihorski et al 2019	Sweden	fire	forest birds	no	1	0.737374	0.81589
Zmihorski et al 2019	Sweden	fire	forest birds	no	1	0.747475	0.823009
Zmihorski et al 2019	Sweden	fire	forest birds	no	1	0.757576	0.830117
Zmihorski et al 2019	Sweden	fire	forest birds	no	1	0.767677	0.837226
Zmihorski et al 2019	Sweden	fire	forest birds	no	1	0.777778	0.844326
Zmihorski et al 2019	Sweden	fire	forest birds	no	1	0.787879	0.85142
Zmihorski et al 2019	Sweden	fire	forest birds	no	1	0.79798	0.858514
Zmihorski et al 2019	Sweden	fire	forest birds	no	1	0.808081	0.865601
Zmihorski et al 2019	Sweden	fire	forest birds	no	1	0.818182	0.872685
Zmihorski et al 2019	Sweden	fire	forest birds	no	1	0.828283	0.879769
Zmihorski et al 2019	Sweden	fire	forest birds	no	1	0.838384	0.886847
Zmihorski et al 2019	Sweden	fire	forest birds	no	1	0.848485	0.893924
Zmihorski et al 2019	Sweden	fire	forest birds	no	1	0.858586	0.901001
Zmihorski et al 2019	Sweden	fire	forest birds	no	1	0.868687	0.908074
Zmihorski et al 2019	Sweden	fire	forest birds	no	1	0.878788	0.915148
Zmihorski et al 2019	Sweden	fire	forest birds	no	1	0.888889	0.922221
Zmihorski et al 2019	Sweden	fire	forest birds	no	1	0.89899	0.929292
Zmihorski et al 2019	Sweden	fire	forest birds	no	1	0.909091	0.936363
Zmihorski et al 2019	Sweden	fire	forest birds	no	1	0.919192	0.943434
Zmihorski et al 2019	Sweden	fire	forest birds	no	1	0.929293	0.950505
Zmihorski et al 2019	Sweden	fire	forest birds	no	1	0.939394	0.957576
Zmihorski et al 2019	Sweden	fire	forest birds	no	1	0.949495	0.964646
Zmihorski et al 2019	Sweden	fire	forest birds	no	1	0.959596	0.971717
Zmihorski et al 2019	Sweden	fire	forest birds	no	1	0.969697	0.978788
Zmihorski et al 2019	Sweden	fire	forest birds	no	1	0.979798	0.985859
Zmihorski et al 2019	Sweden	fire	forest birds	no	1	0.989899	0.992929
Zmihorski et al 2019	Sweden	fire	forest birds	no	1	1	1
Waldron et al 2014	quebec	wind	plant	no	4	0	0
Waldron et al 2014	quebec	wind	plant	no	4	0.010101	0.0377302
Waldron et al 2014	quebec	wind	plant	no	4	0.020202	0.0754605
Waldron et al 2014	quebec	wind	plant	no	4	0.030303	0.113191
Waldron et al 2014	quebec	wind	plant	no	4	0.040404	0.150921
Waldron et al 2014	quebec	wind	plant	no	4	0.0505051	0.188651
Waldron et al 2014	quebec	wind	plant	no	4	0.0606061	0.226381
Waldron et al 2014	quebec	wind	plant	no	4	0.0707071	0.264112
Waldron et al 2014	quebec	wind	plant	no	4	0.0808081	0.301842
Waldron et al 2014	quebec	wind	plant	no	4	0.0909091	0.327824
Waldron et al 2014	quebec	wind	plant	no	4	0.10101	0.349889
Waldron et al 2014	quebec	wind	plant	no	4	0.111111	0.371955
Waldron et al 2014	quebec	wind	plant	no	4	0.121212	0.39402
Waldron et al 2014	quebec	wind	plant	no	4	0.131313	0.416086
Waldron et al 2014	quebec	wind	plant	no	4	0.141414	0.438152
Waldron et al 2014	quebec	wind	plant	no	4	0.151515	0.460217
Waldron et al 2014	quebec	wind	plant	no	4	0.161616	0.482283
Waldron et al 2014	quebec	wind	plant	no	4	0.171717	0.500421
Waldron et al 2014	quebec	wind	plant	no	4	0.181818	0.514633
Waldron et al 2014	quebec	wind	plant	no	4	0.191919	0.528845
Waldron et al 2014	quebec	wind	plant	no	4	0.20202	0.543056
Waldron et al 2014	quebec	wind	plant	no	4	0.212121	0.557268
Waldron et al 2014	quebec	wind	plant	no	4	0.222222	0.57148
Waldron et al 2014	quebec	wind	plant	no	4	0.232323	0.585691
Waldron et al 2014	quebec	wind	plant	no	4	0.242424	0.599903
Waldron et al 2014	quebec	wind	plant	no	4	0.252525	0.613014
Waldron et al 2014	quebec	wind	plant	no	4	0.262626	0.622825
Waldron et al 2014	quebec	wind	plant	no	4	0.272727	0.632637
Waldron et al 2014	quebec	wind	plant	no	4	0.282828	0.642448
Waldron et al 2014	quebec	wind	plant	no	4	0.292929	0.652259
Waldron et al 2014	quebec	wind	plant	no	4	0.30303	0.66207
Waldron et al 2014	quebec	wind	plant	no	4	0.313131	0.671881
Waldron et al 2014	quebec	wind	plant	no	4	0.323232	0.681692
Waldron et al 2014	quebec	wind	plant	no	4	0.333333	0.691503
Waldron et al 2014	quebec	wind	plant	no	4	0.343434	0.698693
Waldron et al 2014	quebec	wind	plant	no	4	0.353535	0.705882
Waldron et al 2014	quebec	wind	plant	no	4	0.363636	0.713072
Waldron et al 2014	quebec	wind	plant	no	4	0.373737	0.720261
Waldron et al 2014	quebec	wind	plant	no	4	0.383838	0.727451
Waldron et al 2014	quebec	wind	plant	no	4	0.393939	0.734641
Waldron et al 2014	quebec	wind	plant	no	4	0.40404	0.74183
Waldron et al 2014	quebec	wind	plant	no	4	0.414141	0.74902
Waldron et al 2014	quebec	wind	plant	no	4	0.424242	0.755037
Waldron et al 2014	quebec	wind	plant	no	4	0.434343	0.760664
Waldron et al 2014	quebec	wind	plant	no	4	0.444444	0.76629
Waldron et al 2014	quebec	wind	plant	no	4	0.454545	0.771917
Waldron et al 2014	quebec	wind	plant	no	4	0.464646	0.777544
Waldron et al 2014	quebec	wind	plant	no	4	0.474747	0.78317
Waldron et al 2014	quebec	wind	plant	no	4	0.484848	0.788797
Waldron et al 2014	quebec	wind	plant	no	4	0.494949	0.794424
Waldron et al 2014	quebec	wind	plant	no	4	0.505051	0.7996
Waldron et al 2014	quebec	wind	plant	no	4	0.515152	0.804327
Waldron et al 2014	quebec	wind	plant	no	4	0.525253	0.809053
Waldron et al 2014	quebec	wind	plant	no	4	0.535354	0.81378
Waldron et al 2014	quebec	wind	plant	no	4	0.545455	0.818506
Waldron et al 2014	quebec	wind	plant	no	4	0.555556	0.823232
Waldron et al 2014	quebec	wind	plant	no	4	0.565657	0.827959
Waldron et al 2014	quebec	wind	plant	no	4	0.575758	0.832685
Waldron et al 2014	quebec	wind	plant	no	4	0.585859	0.837289
Waldron et al 2014	quebec	wind	plant	no	4	0.59596	0.841526
Waldron et al 2014	quebec	wind	plant	no	4	0.606061	0.845762
Waldron et al 2014	quebec	wind	plant	no	4	0.616162	0.849999
Waldron et al 2014	quebec	wind	plant	no	4	0.626263	0.854236
Waldron et al 2014	quebec	wind	plant	no	4	0.636364	0.858472
Waldron et al 2014	quebec	wind	plant	no	4	0.646465	0.862709
Waldron et al 2014	quebec	wind	plant	no	4	0.656566	0.866946
Waldron et al 2014	quebec	wind	plant	no	4	0.666667	0.871182
Waldron et al 2014	quebec	wind	plant	no	4	0.676768	0.875178
Waldron et al 2014	quebec	wind	plant	no	4	0.686869	0.879173
Waldron et al 2014	quebec	wind	plant	no	4	0.69697	0.883169
Waldron et al 2014	quebec	wind	plant	no	4	0.707071	0.887164
Waldron et al 2014	quebec	wind	plant	no	4	0.717172	0.891159
Waldron et al 2014	quebec	wind	plant	no	4	0.727273	0.895155
Waldron et al 2014	quebec	wind	plant	no	4	0.737374	0.89915
Waldron et al 2014	quebec	wind	plant	no	4	0.747475	0.903146
Waldron et al 2014	quebec	wind	plant	no	4	0.757576	0.907065
Waldron et al 2014	quebec	wind	plant	no	4	0.767677	0.91096
Waldron et al 2014	quebec	wind	plant	no	4	0.777778	0.914854
Waldron et al 2014	quebec	wind	plant	no	4	0.787879	0.918749
Waldron et al 2014	quebec	wind	plant	no	4	0.79798	0.922644
Waldron et al 2014	quebec	wind	plant	no	4	0.808081	0.926538
Waldron et al 2014	quebec	wind	plant	no	4	0.818182	0.930433
Waldron et al 2014	quebec	wind	plant	no	4	0.828283	0.934327
Waldron et al 2014	quebec	wind	plant	no	4	0.838384	0.938206
Waldron et al 2014	quebec	wind	plant	no	4	0.848485	0.942068
Waldron et al 2014	quebec	wind	plant	no	4	0.858586	0.94593
Waldron et al 2014	quebec	wind	plant	no	4	0.868687	0.949792
Waldron et al 2014	quebec	wind	plant	no	4	0.878788	0.953654
Waldron et al 2014	quebec	wind	plant	no	4	0.888889	0.957516
Waldron et al 2014	quebec	wind	plant	no	4	0.89899	0.961378
Waldron et al 2014	quebec	wind	plant	no	4	0.909091	0.965241
Waldron et al 2014	quebec	wind	plant	no	4	0.919192	0.969103
Waldron et al 2014	quebec	wind	plant	no	4	0.929293	0.972965
Waldron et al 2014	quebec	wind	plant	no	4	0.939394	0.976827
Waldron et al 2014	quebec	wind	plant	no	4	0.949495	0.980689
Waldron et al 2014	quebec	wind	plant	no	4	0.959596	0.984551
Waldron et al 2014	quebec	wind	plant	no	4	0.969697	0.988414
Waldron et al 2014	quebec	wind	plant	no	4	0.979798	0.992276
Waldron et al 2014	quebec	wind	plant	no	4	0.989899	0.996138
[truncated: 18,101 more rows]

## Sheet: Fig. 4
study	site	disturbance_type	taxonomic_group	saproxylic	year_after_dist	portion_plots_unlog	portion_unique_richness
Blair et al 2016	victoria	fire	plant	no	2	0	0
Blair et al 2016	victoria	fire	plant	no	2	0.010101	0.0296908
Blair et al 2016	victoria	fire	plant	no	2	0.020202	0.0593817
Blair et al 2016	victoria	fire	plant	no	2	0.030303	0.0890725
Blair et al 2016	victoria	fire	plant	no	2	0.040404	0.117153
Blair et al 2016	victoria	fire	plant	no	2	0.0505051	0.143375
Blair et al 2016	victoria	fire	plant	no	2	0.0606061	0.169596
Blair et al 2016	victoria	fire	plant	no	2	0.0707071	0.195818
Blair et al 2016	victoria	fire	plant	no	2	0.0808081	0.219254
Blair et al 2016	victoria	fire	plant	no	2	0.0909091	0.242475
Blair et al 2016	victoria	fire	plant	no	2	0.10101	0.265696
Blair et al 2016	victoria	fire	plant	no	2	0.111111	0.287897
Blair et al 2016	victoria	fire	plant	no	2	0.121212	0.308521
Blair et al 2016	victoria	fire	plant	no	2	0.131313	0.329146
Blair et al 2016	victoria	fire	plant	no	2	0.141414	0.349771
Blair et al 2016	victoria	fire	plant	no	2	0.151515	0.368468
Blair et al 2016	victoria	fire	plant	no	2	0.161616	0.386844
Blair et al 2016	victoria	fire	plant	no	2	0.171717	0.405221
Blair et al 2016	victoria	fire	plant	no	2	0.181818	0.422971
Blair et al 2016	victoria	fire	plant	no	2	0.191919	0.439398
Blair et al 2016	victoria	fire	plant	no	2	0.20202	0.455825
Blair et al 2016	victoria	fire	plant	no	2	0.212121	0.472253
Blair et al 2016	victoria	fire	plant	no	2	0.222222	0.487351
Blair et al 2016	victoria	fire	plant	no	2	0.232323	0.502087
Blair et al 2016	victoria	fire	plant	no	2	0.242424	0.516822
Blair et al 2016	victoria	fire	plant	no	2	0.252525	0.53119
Blair et al 2016	victoria	fire	plant	no	2	0.262626	0.544454
Blair et al 2016	victoria	fire	plant	no	2	0.272727	0.557717
Blair et al 2016	victoria	fire	plant	no	2	0.282828	0.570981
Blair et al 2016	victoria	fire	plant	no	2	0.292929	0.583328
Blair et al 2016	victoria	fire	plant	no	2	0.30303	0.595309
Blair et al 2016	victoria	fire	plant	no	2	0.313131	0.60729
Blair et al 2016	victoria	fire	plant	no	2	0.323232	0.61907
Blair et al 2016	victoria	fire	plant	no	2	0.333333	0.629929
Blair et al 2016	victoria	fire	plant	no	2	0.343434	0.640787
Blair et al 2016	victoria	fire	plant	no	2	0.353535	0.651646
Blair et al 2016	victoria	fire	plant	no	2	0.363636	0.661872
Blair et al 2016	victoria	fire	plant	no	2	0.373737	0.671746
Blair et al 2016	victoria	fire	plant	no	2	0.383838	0.681621
Blair et al 2016	victoria	fire	plant	no	2	0.393939	0.691403
Blair et al 2016	victoria	fire	plant	no	2	0.40404	0.700411
Blair et al 2016	victoria	fire	plant	no	2	0.414141	0.709419
Blair et al 2016	victoria	fire	plant	no	2	0.424242	0.718427
Blair et al 2016	victoria	fire	plant	no	2	0.434343	0.726998
Blair et al 2016	victoria	fire	plant	no	2	0.444444	0.735241
Blair et al 2016	victoria	fire	plant	no	2	0.454545	0.743484
Blair et al 2016	victoria	fire	plant	no	2	0.464646	0.751703
Blair et al 2016	victoria	fire	plant	no	2	0.474747	0.759267
Blair et al 2016	victoria	fire	plant	no	2	0.484848	0.766831
Blair et al 2016	victoria	fire	plant	no	2	0.494949	0.774394
Blair et al 2016	victoria	fire	plant	no	2	0.505051	0.781656
Blair et al 2016	victoria	fire	plant	no	2	0.515152	0.788615
Blair et al 2016	victoria	fire	plant	no	2	0.525253	0.795574
Blair et al 2016	victoria	fire	plant	no	2	0.535354	0.802533
Blair et al 2016	victoria	fire	plant	no	2	0.545455	0.808971
Blair et al 2016	victoria	fire	plant	no	2	0.555556	0.815389
Blair et al 2016	victoria	fire	plant	no	2	0.565657	0.821807
Blair et al 2016	victoria	fire	plant	no	2	0.575758	0.828017
Blair et al 2016	victoria	fire	plant	no	2	0.585859	0.833949
Blair et al 2016	victoria	fire	plant	no	2	0.59596	0.839882
Blair et al 2016	victoria	fire	plant	no	2	0.606061	0.845814
Blair et al 2016	victoria	fire	plant	no	2	0.616162	0.851355
Blair et al 2016	victoria	fire	plant	no	2	0.626263	0.856849
Blair et al 2016	victoria	fire	plant	no	2	0.636364	0.862343
Blair et al 2016	victoria	fire	plant	no	2	0.646465	0.867695
Blair et al 2016	victoria	fire	plant	no	2	0.656566	0.872792
Blair et al 2016	victoria	fire	plant	no	2	0.666667	0.87789
Blair et al 2016	victoria	fire	plant	no	2	0.676768	0.882987
Blair et al 2016	victoria	fire	plant	no	2	0.686869	0.887788
Blair et al 2016	victoria	fire	plant	no	2	0.69697	0.892525
Blair et al 2016	victoria	fire	plant	no	2	0.707071	0.897262
Blair et al 2016	victoria	fire	plant	no	2	0.717172	0.901905
Blair et al 2016	victoria	fire	plant	no	2	0.727273	0.906313
Blair et al 2016	victoria	fire	plant	no	2	0.737374	0.910721
Blair et al 2016	victoria	fire	plant	no	2	0.747475	0.91513
Blair et al 2016	victoria	fire	plant	no	2	0.757576	0.919313
Blair et al 2016	victoria	fire	plant	no	2	0.767677	0.923421
Blair et al 2016	victoria	fire	plant	no	2	0.777778	0.927528
Blair et al 2016	victoria	fire	plant	no	2	0.787879	0.931577
Blair et al 2016	victoria	fire	plant	no	2	0.79798	0.93541
Blair et al 2016	victoria	fire	plant	no	2	0.808081	0.939243
Blair et al 2016	victoria	fire	plant	no	2	0.818182	0.943075
Blair et al 2016	victoria	fire	plant	no	2	0.828283	0.946736
Blair et al 2016	victoria	fire	plant	no	2	0.838384	0.950316
Blair et al 2016	victoria	fire	plant	no	2	0.848485	0.953896
Blair et al 2016	victoria	fire	plant	no	2	0.858586	0.957443
Blair et al 2016	victoria	fire	plant	no	2	0.868687	0.96079
Blair et al 2016	victoria	fire	plant	no	2	0.878788	0.964137
Blair et al 2016	victoria	fire	plant	no	2	0.888889	0.967485
Blair et al 2016	victoria	fire	plant	no	2	0.89899	0.970702
Blair et al 2016	victoria	fire	plant	no	2	0.909091	0.973835
Blair et al 2016	victoria	fire	plant	no	2	0.919192	0.976969
Blair et al 2016	victoria	fire	plant	no	2	0.929293	0.980088
Blair et al 2016	victoria	fire	plant	no	2	0.939394	0.983024
Blair et al 2016	victoria	fire	plant	no	2	0.949495	0.98596
Blair et al 2016	victoria	fire	plant	no	2	0.959596	0.988897
Blair et al 2016	victoria	fire	plant	no	2	0.969697	0.991736
Blair et al 2016	victoria	fire	plant	no	2	0.979798	0.99449
Blair et al 2016	victoria	fire	plant	no	2	0.989899	0.997245
Blair et al 2016	victoria	fire	plant	no	2	1	1
Blair et al 2016	victoria	fire	birds	no	7	0	0
Blair et al 2016	victoria	fire	birds	no	7	0.010101	0.022096
Blair et al 2016	victoria	fire	birds	no	7	0.020202	0.0441919
Blair et al 2016	victoria	fire	birds	no	7	0.030303	0.0662879
Blair et al 2016	victoria	fire	birds	no	7	0.040404	0.0883838
Blair et al 2016	victoria	fire	birds	no	7	0.0505051	0.108414
Blair et al 2016	victoria	fire	birds	no	7	0.0606061	0.12815
Blair et al 2016	victoria	fire	birds	no	7	0.0707071	0.147885
Blair et al 2016	victoria	fire	birds	no	7	0.0808081	0.16762
Blair et al 2016	victoria	fire	birds	no	7	0.0909091	0.185861
Blair et al 2016	victoria	fire	birds	no	7	0.10101	0.203602
Blair et al 2016	victoria	fire	birds	no	7	0.111111	0.221344
Blair et al 2016	victoria	fire	birds	no	7	0.121212	0.239086
Blair et al 2016	victoria	fire	birds	no	7	0.131313	0.255774
Blair et al 2016	victoria	fire	birds	no	7	0.141414	0.27183
Blair et al 2016	victoria	fire	birds	no	7	0.151515	0.287886
Blair et al 2016	victoria	fire	birds	no	7	0.161616	0.303943
Blair et al 2016	victoria	fire	birds	no	7	0.171717	0.319285
Blair et al 2016	victoria	fire	birds	no	7	0.181818	0.333913
Blair et al 2016	victoria	fire	birds	no	7	0.191919	0.348542
Blair et al 2016	victoria	fire	birds	no	7	0.20202	0.363171
Blair et al 2016	victoria	fire	birds	no	7	0.212121	0.377344
Blair et al 2016	victoria	fire	birds	no	7	0.222222	0.390759
Blair et al 2016	victoria	fire	birds	no	7	0.232323	0.404174
Blair et al 2016	victoria	fire	birds	no	7	0.242424	0.417589
Blair et al 2016	victoria	fire	birds	no	7	0.252525	0.430745
Blair et al 2016	victoria	fire	birds	no	7	0.262626	0.443124
Blair et al 2016	victoria	fire	birds	no	7	0.272727	0.455502
Blair et al 2016	victoria	fire	birds	no	7	0.282828	0.467881
Blair et al 2016	victoria	fire	birds	no	7	0.292929	0.480148
Blair et al 2016	victoria	fire	birds	no	7	0.30303	0.491635
Blair et al 2016	victoria	fire	birds	no	7	0.313131	0.503122
Blair et al 2016	victoria	fire	birds	no	7	0.323232	0.514609
Blair et al 2016	victoria	fire	birds	no	7	0.333333	0.526096
Blair et al 2016	victoria	fire	birds	no	7	0.343434	0.536811
Blair et al 2016	victoria	fire	birds	no	7	0.353535	0.547525
Blair et al 2016	victoria	fire	birds	no	7	0.363636	0.558239
Blair et al 2016	victoria	fire	birds	no	7	0.373737	0.568954
Blair et al 2016	victoria	fire	birds	no	7	0.383838	0.579076
Blair et al 2016	victoria	fire	birds	no	7	0.393939	0.589114
Blair et al 2016	victoria	fire	birds	no	7	0.40404	0.599152
Blair et al 2016	victoria	fire	birds	no	7	0.414141	0.60919
Blair et al 2016	victoria	fire	birds	no	7	0.424242	0.618778
Blair et al 2016	victoria	fire	birds	no	7	0.434343	0.628217
Blair et al 2016	victoria	fire	birds	no	7	0.444444	0.637656
Blair et al 2016	victoria	fire	birds	no	7	0.454545	0.647095
Blair et al 2016	victoria	fire	birds	no	7	0.464646	0.656199
Blair et al 2016	victoria	fire	birds	no	7	0.474747	0.665101
Blair et al 2016	victoria	fire	birds	no	7	0.484848	0.674003
Blair et al 2016	victoria	fire	birds	no	7	0.494949	0.682906
Blair et al 2016	victoria	fire	birds	no	7	0.505051	0.691565
Blair et al 2016	victoria	fire	birds	no	7	0.515152	0.69998
Blair et al 2016	victoria	fire	birds	no	7	0.525253	0.708396
Blair et al 2016	victoria	fire	birds	no	7	0.535354	0.716811
Blair et al 2016	victoria	fire	birds	no	7	0.545455	0.725059
Blair et al 2016	victoria	fire	birds	no	7	0.555556	0.733027
Blair et al 2016	victoria	fire	birds	no	7	0.565657	0.740995
Blair et al 2016	victoria	fire	birds	no	7	0.575758	0.748964
Blair et al 2016	victoria	fire	birds	no	7	0.585859	0.756828
Blair et al 2016	victoria	fire	birds	no	7	0.59596	0.76438
Blair et al 2016	victoria	fire	birds	no	7	0.606061	0.771932
Blair et al 2016	victoria	fire	birds	no	7	0.616162	0.779484
Blair et al 2016	victoria	fire	birds	no	7	0.626263	0.786987
Blair et al 2016	victoria	fire	birds	no	7	0.636364	0.794147
Blair et al 2016	victoria	fire	birds	no	7	0.646465	0.801307
Blair et al 2016	victoria	fire	birds	no	7	0.656566	0.808467
Blair et al 2016	victoria	fire	birds	no	7	0.666667	0.815628
Blair et al 2016	victoria	fire	birds	no	7	0.676768	0.822415
Blair et al 2016	victoria	fire	birds	no	7	0.686869	0.829203
Blair et al 2016	victoria	fire	birds	no	7	0.69697	0.83599
Blair et al 2016	victoria	fire	birds	no	7	0.707071	0.842778
Blair et al 2016	victoria	fire	birds	no	7	0.717172	0.849252
Blair et al 2016	victoria	fire	birds	no	7	0.727273	0.855681
Blair et al 2016	victoria	fire	birds	no	7	0.737374	0.862111
Blair et al 2016	victoria	fire	birds	no	7	0.747475	0.86854
Blair et al 2016	victoria	fire	birds	no	7	0.757576	0.874709
Blair et al 2016	victoria	fire	birds	no	7	0.767677	0.880791
Blair et al 2016	victoria	fire	birds	no	7	0.777778	0.886873
Blair et al 2016	victoria	fire	birds	no	7	0.787879	0.892956
Blair et al 2016	victoria	fire	birds	no	7	0.79798	0.898826
Blair et al 2016	victoria	fire	birds	no	7	0.808081	0.904568
Blair et al 2016	victoria	fire	birds	no	7	0.818182	0.910311
Blair et al 2016	victoria	fire	birds	no	7	0.828283	0.916054
Blair et al 2016	victoria	fire	birds	no	7	0.838384	0.92163
Blair et al 2016	victoria	fire	birds	no	7	0.848485	0.927038
Blair et al 2016	victoria	fire	birds	no	7	0.858586	0.932447
Blair et al 2016	victoria	fire	birds	no	7	0.868687	0.937856
Blair et al 2016	victoria	fire	birds	no	7	0.878788	0.943141
Blair et al 2016	victoria	fire	birds	no	7	0.888889	0.948219
Blair et al 2016	victoria	fire	birds	no	7	0.89899	0.953297
Blair et al 2016	victoria	fire	birds	no	7	0.909091	0.958375
Blair et al 2016	victoria	fire	birds	no	7	0.919192	0.96337
Blair et al 2016	victoria	fire	birds	no	7	0.929293	0.968119
Blair et al 2016	victoria	fire	birds	no	7	0.939394	0.972867
Blair et al 2016	victoria	fire	birds	no	7	0.949495	0.977616
Blair et al 2016	victoria	fire	birds	no	7	0.959596	0.982323
Blair et al 2016	victoria	fire	birds	no	7	0.969697	0.986742
Blair et al 2016	victoria	fire	birds	no	7	0.979798	0.991162
Blair et al 2016	victoria	fire	birds	no	7	0.989899	0.995581
Blair et al 2016	victoria	fire	birds	no	7	1	1
Blair et al 2016	victoria	fire	birds	no	5	0	0
Blair et al 2016	victoria	fire	birds	no	5	0.010101	0.0151515
Blair et al 2016	victoria	fire	birds	no	5	0.020202	0.030303
Blair et al 2016	victoria	fire	birds	no	5	0.030303	0.0454545
Blair et al 2016	victoria	fire	birds	no	5	0.040404	0.0600198
Blair et al 2016	victoria	fire	birds	no	5	0.0505051	0.0745851
Blair et al 2016	victoria	fire	birds	no	5	0.0606061	0.0891504
Blair et al 2016	victoria	fire	birds	no	5	0.0707071	0.103164
Blair et al 2016	victoria	fire	birds	no	5	0.0808081	0.117178
Blair et al 2016	victoria	fire	birds	no	5	0.0909091	0.131192
Blair et al 2016	victoria	fire	birds	no	5	0.10101	0.144689
Blair et al 2016	victoria	fire	birds	no	5	0.111111	0.158185
Blair et al 2016	victoria	fire	birds	no	5	0.121212	0.171682
Blair et al 2016	victoria	fire	birds	no	5	0.131313	0.184693
Blair et al 2016	victoria	fire	birds	no	5	0.141414	0.197705
Blair et al 2016	victoria	fire	birds	no	5	0.151515	0.210716
Blair et al 2016	victoria	fire	birds	no	5	0.161616	0.223274
Blair et al 2016	victoria	fire	birds	no	5	0.171717	0.235832
Blair et al 2016	victoria	fire	birds	no	5	0.181818	0.24839
Blair et al 2016	victoria	fire	birds	no	5	0.191919	0.260524
Blair et al 2016	victoria	fire	birds	no	5	0.20202	0.272659
Blair et al 2016	victoria	fire	birds	no	5	0.212121	0.284793
Blair et al 2016	victoria	fire	birds	no	5	0.222222	0.296534
Blair et al 2016	victoria	fire	birds	no	5	0.232323	0.308274
Blair et al 2016	victoria	fire	birds	no	5	0.242424	0.320015
Blair et al 2016	victoria	fire	birds	no	5	0.252525	0.331389
Blair et al 2016	victoria	fire	birds	no	5	0.262626	0.342763
Blair et al 2016	victoria	fire	birds	no	5	0.272727	0.354137
Blair et al 2016	victoria	fire	birds	no	5	0.282828	0.365172
Blair et al 2016	victoria	fire	birds	no	5	0.292929	0.376206
Blair et al 2016	victoria	fire	birds	no	5	0.30303	0.387241
Blair et al 2016	victoria	fire	birds	no	5	0.313131	0.397961
Blair et al 2016	victoria	fire	birds	no	5	0.323232	0.408682
Blair et al 2016	victoria	fire	birds	no	5	0.333333	0.419403
Blair et al 2016	victoria	fire	birds	no	5	0.343434	0.429834
Blair et al 2016	victoria	fire	birds	no	5	0.353535	0.440265
Blair et al 2016	victoria	fire	birds	no	5	0.363636	0.450696
Blair et al 2016	victoria	fire	birds	no	5	0.373737	0.460861
Blair et al 2016	victoria	fire	birds	no	5	0.383838	0.471027
Blair et al 2016	victoria	fire	birds	no	5	0.393939	0.481192
Blair et al 2016	victoria	fire	birds	no	5	0.40404	0.491112
Blair et al 2016	victoria	fire	birds	no	5	0.414141	0.501033
Blair et al 2016	victoria	fire	birds	no	5	0.424242	0.510954
Blair et al 2016	victoria	fire	birds	no	5	0.434343	0.520652
Blair et al 2016	victoria	fire	birds	no	5	0.444444	0.53035
Blair et al 2016	victoria	fire	birds	no	5	0.454545	0.540048
Blair et al 2016	victoria	fire	birds	no	5	0.464646	0.549542
Blair et al 2016	victoria	fire	birds	no	5	0.474747	0.559037
Blair et al 2016	victoria	fire	birds	no	5	0.484848	0.568531
Blair et al 2016	victoria	fire	birds	no	5	0.494949	0.577841
Blair et al 2016	victoria	fire	birds	no	5	0.505051	0.58715
Blair et al 2016	victoria	fire	birds	no	5	0.515152	0.59646
Blair et al 2016	victoria	fire	birds	no	5	0.525253	0.605602
Blair et al 2016	victoria	fire	birds	no	5	0.535354	0.614745
Blair et al 2016	victoria	fire	birds	no	5	0.545455	0.623887
Blair et al 2016	victoria	fire	birds	no	5	0.555556	0.632879
Blair et al 2016	victoria	fire	birds	no	5	0.565657	0.64187
Blair et al 2016	victoria	fire	birds	no	5	0.575758	0.650861
Blair et al 2016	victoria	fire	birds	no	5	0.585859	0.659717
Blair et al 2016	victoria	fire	birds	no	5	0.59596	0.668573
Blair et al 2016	victoria	fire	birds	no	5	0.606061	0.677428
Blair et al 2016	victoria	fire	birds	no	5	0.616162	0.686162
Blair et al 2016	victoria	fire	birds	no	5	0.626263	0.694895
Blair et al 2016	victoria	fire	birds	no	5	0.636364	0.703629
Blair et al 2016	victoria	fire	birds	no	5	0.646465	0.712254
Blair et al 2016	victoria	fire	birds	no	5	0.656566	0.720878
Blair et al 2016	victoria	fire	birds	no	5	0.666667	0.729503
Blair et al 2016	victoria	fire	birds	no	5	0.676768	0.73803
Blair et al 2016	victoria	fire	birds	no	5	0.686869	0.746557
Blair et al 2016	victoria	fire	birds	no	5	0.69697	0.755084
Blair et al 2016	victoria	fire	birds	no	5	0.707071	0.763524
Blair et al 2016	victoria	fire	birds	no	5	0.717172	0.771964
Blair et al 2016	victoria	fire	birds	no	5	0.727273	0.780404
Blair et al 2016	victoria	fire	birds	no	5	0.737374	0.788767
Blair et al 2016	victoria	fire	birds	no	5	0.747475	0.797129
Blair et al 2016	victoria	fire	birds	no	5	0.757576	0.805492
Blair et al 2016	victoria	fire	birds	no	5	0.767677	0.813784
Blair et al 2016	victoria	fire	birds	no	5	0.777778	0.822077
Blair et al 2016	victoria	fire	birds	no	5	0.787879	0.83037
Blair et al 2016	victoria	fire	birds	no	5	0.79798	0.838601
Blair et al 2016	victoria	fire	birds	no	5	0.808081	0.846831
Blair et al 2016	victoria	fire	birds	no	5	0.818182	0.855061
Blair et al 2016	victoria	fire	birds	no	5	0.828283	0.863235
Blair et al 2016	victoria	fire	birds	no	5	0.838384	0.871408
Blair et al 2016	victoria	fire	birds	no	5	0.848485	0.879582
Blair et al 2016	victoria	fire	birds	no	5	0.858586	0.887704
Blair et al 2016	victoria	fire	birds	no	5	0.868687	0.895825
Blair et al 2016	victoria	fire	birds	no	5	0.878788	0.903947
Blair et al 2016	victoria	fire	birds	no	5	0.888889	0.91202
Blair et al 2016	victoria	fire	birds	no	5	0.89899	0.920093
Blair et al 2016	victoria	fire	birds	no	5	0.909091	0.928166
Blair et al 2016	victoria	fire	birds	no	5	0.919192	0.936192
Blair et al 2016	victoria	fire	birds	no	5	0.929293	0.944219
Blair et al 2016	victoria	fire	birds	no	5	0.939394	0.952246
Blair et al 2016	victoria	fire	birds	no	5	0.949495	0.960227
Blair et al 2016	victoria	fire	birds	no	5	0.959596	0.968209
Blair et al 2016	victoria	fire	birds	no	5	0.969697	0.97619
Blair et al 2016	victoria	fire	birds	no	5	0.979798	0.984127
Blair et al 2016	victoria	fire	birds	no	5	0.989899	0.992063
Blair et al 2016	victoria	fire	birds	no	5	1	1
Blair et al 2016	victoria	fire	birds	no	4	0	0
Blair et al 2016	victoria	fire	birds	no	4	0.010101	0.0111111
Blair et al 2016	victoria	fire	birds	no	4	0.020202	0.0222222
Blair et al 2016	victoria	fire	birds	no	4	0.030303	0.0333189
Blair et al 2016	victoria	fire	birds	no	4	0.040404	0.0443723
Blair et al 2016	victoria	fire	birds	no	4	0.0505051	0.0554257
Blair et al 2016	victoria	fire	birds	no	4	0.0606061	0.0664502
Blair et al 2016	victoria	fire	birds	no	4	0.0707071	0.0774459
Blair et al 2016	victoria	fire	birds	no	4	0.0808081	0.0884416
Blair et al 2016	victoria	fire	birds	no	4	0.0909091	0.0993939
Blair et al 2016	victoria	fire	birds	no	4	0.10101	0.110332
Blair et al 2016	victoria	fire	birds	no	4	0.111111	0.12127
Blair et al 2016	victoria	fire	birds	no	4	0.121212	0.13215
Blair et al 2016	victoria	fire	birds	no	4	0.131313	0.14303
Blair et al 2016	victoria	fire	birds	no	4	0.141414	0.153896
Blair et al 2016	victoria	fire	birds	no	4	0.151515	0.164719
Blair et al 2016	victoria	fire	birds	no	4	0.161616	0.175541
Blair et al 2016	victoria	fire	birds	no	4	0.171717	0.186335
Blair et al 2016	victoria	fire	birds	no	4	0.181818	0.1971
Blair et al 2016	victoria	fire	birds	no	4	0.191919	0.207864
Blair et al 2016	victoria	fire	birds	no	4	0.20202	0.218586
Blair et al 2016	victoria	fire	birds	no	4	0.212121	0.229293
Blair et al 2016	victoria	fire	birds	no	4	0.222222	0.24
Blair et al 2016	victoria	fire	birds	no	4	0.232323	0.250649
Blair et al 2016	victoria	fire	birds	no	4	0.242424	0.261299
Blair et al 2016	victoria	fire	birds	no	4	0.252525	0.271934
Blair et al 2016	victoria	fire	birds	no	4	0.262626	0.282525
Blair et al 2016	victoria	fire	birds	no	4	0.272727	0.293117
Blair et al 2016	victoria	fire	birds	no	4	0.282828	0.30368
Blair et al 2016	victoria	fire	birds	no	4	0.292929	0.314214
Blair et al 2016	victoria	fire	birds	no	4	0.30303	0.324747
Blair et al 2016	victoria	fire	birds	no	4	0.313131	0.335238
Blair et al 2016	victoria	fire	birds	no	4	0.323232	0.345714
Blair et al 2016	victoria	fire	birds	no	4	0.333333	0.35619
Blair et al 2016	victoria	fire	birds	no	4	0.343434	0.366609
Blair et al 2016	victoria	fire	birds	no	4	0.353535	0.377027
Blair et al 2016	victoria	fire	birds	no	4	0.363636	0.387431
Blair et al 2016	victoria	fire	birds	no	4	0.373737	0.397792
Blair et al 2016	victoria	fire	birds	no	4	0.383838	0.408153
Blair et al 2016	victoria	fire	birds	no	4	0.393939	0.418485
Blair et al 2016	victoria	fire	birds	no	4	0.40404	0.428788
Blair et al 2016	victoria	fire	birds	no	4	0.414141	0.439091
Blair et al 2016	victoria	fire	birds	no	4	0.424242	0.449351
Blair et al 2016	victoria	fire	birds	no	4	0.434343	0.459596
Blair et al 2016	victoria	fire	birds	no	4	0.444444	0.469841
Blair et al 2016	victoria	fire	birds	no	4	0.454545	0.480029
Blair et al 2016	victoria	fire	birds	no	4	0.464646	0.490216
Blair et al 2016	victoria	fire	birds	no	4	0.474747	0.50039
Blair et al 2016	victoria	fire	birds	no	4	0.484848	0.510519
Blair et al 2016	victoria	fire	birds	no	4	0.494949	0.520649
Blair et al 2016	victoria	fire	birds	no	4	0.505051	0.53075
Blair et al 2016	victoria	fire	birds	no	4	0.515152	0.540823
Blair et al 2016	victoria	fire	birds	no	4	0.525253	0.550895
Blair et al 2016	victoria	fire	birds	no	4	0.535354	0.560924
Blair et al 2016	victoria	fire	birds	no	4	0.545455	0.570938
Blair et al 2016	victoria	fire	birds	no	4	0.555556	0.580952
Blair et al 2016	victoria	fire	birds	no	4	0.565657	0.590909
Blair et al 2016	victoria	fire	birds	no	4	0.575758	0.600866
Blair et al 2016	victoria	fire	birds	no	4	0.585859	0.610808
Blair et al 2016	victoria	fire	birds	no	4	0.59596	0.620707
Blair et al 2016	victoria	fire	birds	no	4	0.606061	0.630606
Blair et al 2016	victoria	fire	birds	no	4	0.616162	0.640476
Blair et al 2016	victoria	fire	birds	no	4	0.626263	0.650317
Blair et al 2016	victoria	fire	birds	no	4	0.636364	0.660159
Blair et al 2016	victoria	fire	birds	no	4	0.646465	0.669957
Blair et al 2016	victoria	fire	birds	no	4	0.656566	0.67974
Blair et al 2016	victoria	fire	birds	no	4	0.666667	0.689524
Blair et al 2016	victoria	fire	birds	no	4	0.676768	0.69925
Blair et al 2016	victoria	fire	birds	no	4	0.686869	0.708975
Blair et al 2016	victoria	fire	birds	no	4	0.69697	0.718687
Blair et al 2016	victoria	fire	birds	no	4	0.707071	0.728355
Blair et al 2016	victoria	fire	birds	no	4	0.717172	0.738023
Blair et al 2016	victoria	fire	birds	no	4	0.727273	0.747662
Blair et al 2016	victoria	fire	birds	no	4	0.737374	0.757273
Blair et al 2016	victoria	fire	birds	no	4	0.747475	0.766883
Blair et al 2016	victoria	fire	birds	no	4	0.757576	0.77645
Blair et al 2016	victoria	fire	birds	no	4	0.767677	0.786003
Blair et al 2016	victoria	fire	birds	no	4	0.777778	0.795556
Blair et al 2016	victoria	fire	birds	no	4	0.787879	0.805051
Blair et al 2016	victoria	fire	birds	no	4	0.79798	0.814545
Blair et al 2016	victoria	fire	birds	no	4	0.808081	0.824026
Blair et al 2016	victoria	fire	birds	no	4	0.818182	0.833463
Blair et al 2016	victoria	fire	birds	no	4	0.828283	0.8429
Blair et al 2016	victoria	fire	birds	no	4	0.838384	0.852309
Blair et al 2016	victoria	fire	birds	no	4	0.848485	0.861688
Blair et al 2016	victoria	fire	birds	no	4	0.858586	0.871068
Blair et al 2016	victoria	fire	birds	no	4	0.868687	0.880404
Blair et al 2016	victoria	fire	birds	no	4	0.878788	0.889726
Blair et al 2016	victoria	fire	birds	no	4	0.888889	0.899048
Blair et al 2016	victoria	fire	birds	no	4	0.89899	0.908312
Blair et al 2016	victoria	fire	birds	no	4	0.909091	0.917576
Blair et al 2016	victoria	fire	birds	no	4	0.919192	0.926825
Blair et al 2016	victoria	fire	birds	no	4	0.929293	0.936032
Blair et al 2016	victoria	fire	birds	no	4	0.939394	0.945238
Blair et al 2016	victoria	fire	birds	no	4	0.949495	0.954416
Blair et al 2016	victoria	fire	birds	no	4	0.959596	0.963564
Blair et al 2016	victoria	fire	birds	no	4	0.969697	0.972713
Blair et al 2016	victoria	fire	birds	no	4	0.979798	0.981818
Blair et al 2016	victoria	fire	birds	no	4	0.989899	0.990909
Blair et al 2016	victoria	fire	birds	no	4	1	1
Blair et al 2016	victoria	fire	birds	no	3	0	0
Blair et al 2016	victoria	fire	birds	no	3	0.010101	0.0207071
Blair et al 2016	victoria	fire	birds	no	3	0.020202	0.0414141
Blair et al 2016	victoria	fire	birds	no	3	0.030303	0.0619481
Blair et al 2016	victoria	fire	birds	no	3	0.040404	0.081645
Blair et al 2016	victoria	fire	birds	no	3	0.0505051	0.101342
Blair et al 2016	victoria	fire	birds	no	3	0.0606061	0.120708
Blair et al 2016	victoria	fire	birds	no	3	0.0707071	0.139441
Blair et al 2016	victoria	fire	birds	no	3	0.0808081	0.158174
Blair et al 2016	victoria	fire	birds	no	3	0.0909091	0.176434
Blair et al 2016	victoria	fire	birds	no	3	0.10101	0.194246
Blair et al 2016	victoria	fire	birds	no	3	0.111111	0.212059
Blair et al 2016	victoria	fire	birds	no	3	0.121212	0.22927
Blair et al 2016	victoria	fire	birds	no	3	0.131313	0.246206
Blair et al 2016	victoria	fire	birds	no	3	0.141414	0.263141
Blair et al 2016	victoria	fire	birds	no	3	0.151515	0.27936
Blair et al 2016	victoria	fire	birds	no	3	0.161616	0.295459
Blair et al 2016	victoria	fire	birds	no	3	0.171717	0.311535
Blair et al 2016	victoria	fire	birds	no	3	0.181818	0.326838
Blair et al 2016	victoria	fire	birds	no	3	0.191919	0.34214
Blair et al 2016	victoria	fire	birds	no	3	0.20202	0.35729
Blair et al 2016	victoria	fire	birds	no	3	0.212121	0.371834
Blair et al 2016	victoria	fire	birds	no	3	0.222222	0.386377
Blair et al 2016	victoria	fire	birds	no	3	0.232323	0.400652
Blair et al 2016	victoria	fire	birds	no	3	0.242424	0.414473
Blair et al 2016	victoria	fire	birds	no	3	0.252525	0.428294
Blair et al 2016	victoria	fire	birds	no	3	0.262626	0.441743
Blair et al 2016	victoria	fire	birds	no	3	0.272727	0.454877
Blair et al 2016	victoria	fire	birds	no	3	0.282828	0.468011
Blair et al 2016	victoria	fire	birds	no	3	0.292929	0.480678
Blair et al 2016	victoria	fire	birds	no	3	0.30303	0.493159
Blair et al 2016	victoria	fire	birds	no	3	0.313131	0.505641
Blair et al 2016	victoria	fire	birds	no	3	0.323232	0.517572
Blair et al 2016	victoria	fire	birds	no	3	0.333333	0.529433
Blair et al 2016	victoria	fire	birds	no	3	0.343434	0.54126
Blair et al 2016	victoria	fire	birds	no	3	0.353535	0.552532
Blair et al 2016	victoria	fire	birds	no	3	0.363636	0.563803
Blair et al 2016	victoria	fire	birds	no	3	0.373737	0.574947
Blair et al 2016	victoria	fire	birds	no	3	0.383838	0.585661
Blair et al 2016	victoria	fire	birds	no	3	0.393939	0.596374
Blair et al 2016	victoria	fire	birds	no	3	0.40404	0.606875
Blair et al 2016	victoria	fire	birds	no	3	0.414141	0.617059
Blair et al 2016	victoria	fire	birds	no	3	0.424242	0.627243
Blair et al 2016	victoria	fire	birds	no	3	0.434343	0.63714
Blair et al 2016	victoria	fire	birds	no	3	0.444444	0.646823
Blair et al 2016	victoria	fire	birds	no	3	0.454545	0.656506
Blair et al 2016	victoria	fire	birds	no	3	0.464646	0.665837
Blair et al 2016	victoria	fire	birds	no	3	0.474747	0.675046
Blair et al 2016	victoria	fire	birds	no	3	0.484848	0.684255
Blair et al 2016	victoria	fire	birds	no	3	0.494949	0.693054
Blair et al 2016	victoria	fire	birds	no	3	0.505051	0.701816
Blair et al 2016	victoria	fire	birds	no	3	0.515152	0.710541
Blair et al 2016	victoria	fire	birds	no	3	0.525253	0.71888
Blair et al 2016	victoria	fire	birds	no	3	0.535354	0.727219
Blair et al 2016	victoria	fire	birds	no	3	0.545455	0.735456
Blair et al 2016	victoria	fire	birds	no	3	0.555556	0.743398
Blair et al 2016	victoria	fire	birds	no	3	0.565657	0.75134
Blair et al 2016	victoria	fire	birds	no	3	0.575758	0.759122
Blair et al 2016	victoria	fire	birds	no	3	0.585859	0.76669
Blair et al 2016	victoria	fire	birds	no	3	0.59596	0.774258
Blair et al 2016	victoria	fire	birds	no	3	0.606061	0.781616
Blair et al 2016	victoria	fire	birds	no	3	0.616162	0.788834
Blair et al 2016	victoria	fire	birds	no	3	0.626263	0.796051
Blair et al 2016	victoria	fire	birds	no	3	0.636364	0.803016
Blair et al 2016	victoria	fire	birds	no	3	0.646465	0.809906
Blair et al 2016	victoria	fire	birds	no	3	0.656566	0.816795
Blair et al 2016	victoria	fire	birds	no	3	0.666667	0.823396
Blair et al 2016	victoria	fire	birds	no	3	0.676768	0.82998
Blair et al 2016	victoria	fire	birds	no	3	0.686869	0.836531
Blair et al 2016	victoria	fire	birds	no	3	0.69697	0.84283
Blair et al 2016	victoria	fire	birds	no	3	0.707071	0.849129
Blair et al 2016	victoria	fire	birds	no	3	0.717172	0.855352
Blair et al 2016	victoria	fire	birds	no	3	0.727273	0.861387
Blair et al 2016	victoria	fire	birds	no	3	0.737374	0.867423
Blair et al 2016	victoria	fire	birds	no	3	0.747475	0.873346
Blair et al 2016	victoria	fire	birds	no	3	0.757576	0.879138
Blair et al 2016	victoria	fire	birds	no	3	0.767677	0.88493
Blair et al 2016	victoria	fire	birds	no	3	0.777778	0.890581
Blair et al 2016	victoria	fire	birds	no	3	0.787879	0.896149
Blair et al 2016	victoria	fire	birds	no	3	0.79798	0.901717
Blair et al 2016	victoria	fire	birds	no	3	0.808081	0.907123
Blair et al 2016	victoria	fire	birds	no	3	0.818182	0.912487
Blair et al 2016	victoria	fire	birds	no	3	0.828283	0.917852
[truncated: 19,617 more rows]

## Sheet: Fig. 5
study	site	disturbance_type	taxonomic_group	saproxylic	year_after_dist	portion_plots_unlog	portion_unique_richness
[truncated: 20,100 more rows]
